# Supplementary material for: Evolutionary highways to persistent bacterial infection
Source: Nat Commun. 2019 Feb 7;10:629. doi: 10.1038/s41467-019-08504-7 (PMC6367392; doi:10.1038/s41467-019-08504-7)
Supplement: Supplementary file 4 — Supplementary Data 1 [file 41467_2019_8504_MOESM4_ESM.xlsx]

## Sheet: Supplementary_Data1
ID	SeqID	SRA_accNo	Genotype	Patient	Date	IageCT	Origin	azt	aztN	cip	cipN	AdhesionN	GT_LB	GT_LB_SD	GR_LB	GT_ASM	GT_ASM_SD	GR_ASM	Protease	Mucoid	aggASMavg	hypermutator	singleton	ASMaggN
C03P6204I110909a	1	ERS402418	DK03	P6204	2009-11-09	0	Expectorate	3	0.1875	0.023	0.046	0.73	63.2764	9.35175	0.657257	73.8773	12.1634	0.562944	1	0	0.242505	0	0	0.252505
C03P6204I062110a	2	ERS402543	DK03	P6204	2010-06-21	0.616	Expectorate	2	0.125	0.125	0.25	0.9	59.7209	1.30203	0.696386	66.4716	14.5331	0.625663	1	0	0.209278	0	0	0.219278
C03P6204I010511a	3	ERS402645	DK03	P6204	2011-01-05	1.156	Expectorate	1.5	0.09375	0.25	0.5	1.19	50.7687	4.11731	0.819182	75.0232	7.87984	0.554346	1	0	0.272484	0	0	0.282484
C03P6204I111510a	4	ERS402755	DK03	P6204	2010-11-15	1.016	Expectorate	1	0.0625	0.25	0.5	0.77	51.0324	4.38675	0.814949	61.4447	2.65814	0.67685	1	0	0.156855	0	0	0.166855
C04P2505I090507b	6	ERS402791	DK04	P2505	2007-09-05	0	BAL	0.25	0.015625	0.094	0.188	0.95	53.7096	1.0124	0.774327	63.9811	5.6481	0.650017	1	1	0.272618	0	0	0.282618
C06P4405I041311a	8	not_published	DK06	P4405	2011-04-13	0.462	laryngeal suction	2	0.125	1.5	3	0.43	230.213	11.465	0.180654	195.698	8.78061	0.212515	1	0	0.0132688	0	0	0.0232688
C06P4405I041311b	9	not_published	DK06	P4405	2011-04-13	0.462	laryngeal suction	3	0.1875	3	6	0.38	115.448	6.61412	0.360239	80.2704	3.01793	0.518109	1	0	0.00410395	0	0	0.0141039
C06P4405I111011a	10	ERS402395	DK06	P4405	2011-11-10	1.037	BAL	3	0.1875	2	4	0.28	156.796	7.46812	0.265242	200.076	11.6165	0.207865	1	0	0.0413851	0	0	0.0513851
C06P4405I111011b	11	ERS402409	DK06	P4405	2011-11-10	1.037	BAL	1	0.0625	3	6	0.15	121.227	6.47058	0.343067	160.388	3.56125	0.259301	1	0	0.0520389	0	0	0.0620389
C06P4405I012512a	12	ERS402417	DK06	P4405	2012-01-25	1.245	laryngeal suction	1.5	0.09375	3	6	0.16	132.563	2.86055	0.313729	140.125	5.24992	0.296797	1	0	0.0768134	0	0	0.0868134
C06P4405I060811a	13	ERS402432	DK06	P4405	2011-06-08	0.615	laryngeal suction	1	0.0625	0.25	0.5	0.33	270.532	33.4838	0.15373	72.7387	2.6753	0.571757	1	0	0.0640065	0	0	0.0740065
C06P4405I060811b	13.1	ERS402435	DK06	P4405	2011-06-08	0.615	laryngeal suction	4	0.25	4	8	0.17	109.297	4.29453	0.380513	78.1028	5.48535	0.532488	1	0	0.0659931	0	0	0.0759931
C06P4405I070412a	15	ERS402463	DK06	P4405	2012-07-04	1.687	laryngeal suction	1.5	0.09375	4	8	0.42	129.045	2.53377	0.322282	55.4045	NA	0.75064	1	0	0	0	0	0.01
C07P5005I062112a	16	ERS402471	DK07	P5005	2012-06-21	0.583	laryngeal suction	1	0.0625	2	4	0.48	55.3883	2.50553	0.75086	54.5485	3.65509	0.762419	1	0	0.00362322	0	0	0.0136232
C07P5005I031912a	17	ERS402484	DK07	P5005	2012-03-19	0.328	laryngeal suction	0.75	0.046875	4	8	0.36	54.9291	0.685599	0.757136	68.1939	6.61973	0.609861	1	0	0.0455062	0	0	0.0555062
C07P5005I112111a	19	ERS402507	DK07	P5005	2011-11-21	0	laryngeal suction	3	0.1875	0.19	0.38	0.56	63.9353	16.2615	0.650483	60.2925	6.84021	0.689784	1	0	0.0123473	0	0	0.0223473
C07P5005I112811a	20	ERS402518	DK07	P5005	2011-11-28	0.019	laryngeal suction	4	0.25	0.19	0.38	0.49	58.6357	12.286	0.709275	56.6171	4.83905	0.734562	1	0	0.0512684	0	0	0.0612684
C04P2505I111511a	21	ERS402531	DK04	P2505	2011-11-15	4.194	airway secretion	0.38	0.02375	0.25	0.5	2.82	80.2339	0.618157	0.518345	119.595	16.2182	0.347747	1	0	0.499776	0	0	0.509776
C04P2505I062109a	22	ERS402542	DK04	P2505	2009-06-21	1.794	Expectorate	0.25	0.015625	0.75	1.5	0.74	52.4635	1.36434	0.792719	77.7267	6.71022	0.535065	1	0	0.498455	0	0	0.508455
C04P2505I090507a	23	ERS402554	DK04	P2505	2007-09-05	0	BAL	0.25	0.015625	0.094	0.188	1.49	67.8195	4.20661	0.613228	80.0351	5.43127	0.519632	1	0	0.434911	0	0	0.444911
C04P2505I112409a	24	ERS402558	DK04	P2505	2009-11-24	2.219	laryngeal suction	0.38	0.02375	0.19	0.38	2	57.7008	6.63726	0.720767	109.538	5.99132	0.379676	1	0	0.614506	0	0	0.624506
C06P4405I060811c	25	ERS402568	DK06	P4405	2011-06-08	0.615	laryngeal suction	3	0.1875	4	8	0.29	82.3097	1.32161	0.505272	72.6587	4.93912	0.572386	1	0	0.0637689	0	0	0.0737689
C04P2505I061212a	26	ERS402578	DK04	P2505	2012-06-12	4.769	Expectorate	0.5	0.03125	0.19	0.38	3	74.6837	2.88462	0.556866	78.41	10.2254	0.530402	1	0	0.101458	0	0	0.111458
C05P2505I050212a	27	ERS402588	DK05	P2505	2012-05-02	0	Expectorate	3	0.1875	0.19	0.38	0.62	46.0883	5.17221	0.902373	48.759	2.64573	0.852947	0	0	0.0585373	0	1	0.0685373
C04P2505I111511b	28	ERS402599	DK04	P2505	2011-11-15	4.194	airway secretion	0.75	0.046875	0.19	0.38	3.09	71.1066	5.585	0.58488	110.781	12.1376	0.375416	1	0	0.340397	0	0	0.350397
C04P2505I100411a	29.1	ERS402612	DK04	P2505	2011-10-04	4.081	laryngeal suction	0.5	0.03125	0.19	0.38	3.24	81.9374	2.05557	0.507568	108.625	19.1278	0.382866	1	0	0.429049	0	0	0.439049
C04P2505I102308a	30	ERS402621	DK04	P2505	2008-10-23	1.133	laryngeal suction	0.25	0.015625	0.5	1	1.4	57.7706	1.05668	0.719896	80.0627	7.36958	0.519453	1	0	0.353987	0	0	0.363987
C04P2505I110811a	31	ERS402632	DK04	P2505	2011-11-08	4.175	Expectorate	0.38	0.02375	0.38	0.76	1.65	61.8032	1.20936	0.672923	57.4188	4.50033	0.724306	1	0	0.143086	0	0	0.153086
C06P4405I031611a	33	ERS402656	DK06	P4405	2011-03-16	0.387	laryngeal suction	6	0.375	4	8	0.09	93.6769	2.21184	0.44396	71.9341	2.63472	0.578152	1	0	0.0266419	0	0	0.0366419
C06P4405I102710a	34	ERS402666	DK06	P4405	2010-10-27	0	laryngeal suction	3	0.1875	0.25	0.5	0.12	93.9095	1.29283	0.442861	72.0868	2.94095	0.576927	1	0	0.0720535	0	0	0.0820535
C06P4405I102710b	35	ERS402677	DK06	P4405	2010-10-27	0	laryngeal suction	2	0.125	0.19	0.38	0.82	53.3493	0.0781633	0.779558	66.1093	3.45556	0.629092	1	1	0.121028	0	0	0.131028
C06P4405I011911a	36	ERS402687	DK06	P4405	2011-01-19	0.228	laryngeal suction	6	0.375	1.5	3	0.21	189.831	2.41993	0.219083	277.322	57.1021	0.149966	1	0	0.0207171	0	0	0.0307171
C04P2505I102307a	37	ERS402698	DK04	P2505	2007-10-23	0.133	laryngeal suction	1.5	0.09375	0.19	0.38	1.62	48.5082	1.12616	0.857356	60.0565	4.49169	0.692496	1	0	0.0551385	0	0	0.0651385
C04P2505I022708a	38	ERS402708	DK04	P2505	2008-02-27	0.477	laryngeal suction	1.5	0.09375	0.19	0.38	1.64	49.3968	0.158358	0.841934	58.5844	3.09093	0.709896	1	0	0.0938925	0	0	0.103893
C04P2505I032311a	39	ERS402719	DK04	P2505	2011-03-23	3.549	laryngeal suction	0.38	0.02375	0.25	0.5	2.48	78.5548	15.0359	0.529424	92.6269	10.3317	0.448993	1	0	0.53055	0	0	0.54055
C04P2505I022712a	40	ERS402730	DK04	P2505	2012-02-27	4.477	sinus	0.38	0.02375	0.25	0.5	2.08	71.2522	2.60168	0.583685	99.111	17.0958	0.419619	1	0	0.233853	0	0	0.243853
C03P6204I061611a	54	ERS402781	DK03	P6204	2011-06-16	1.603	sinus	2	0.125	0.75	1.5	0.36	47.8189	0.684849	0.869716	52.4092	3.81864	0.793541	1	0	0.159136	0	0	0.169136
C03P6204I061611b	55	ERS402782	DK03	P6204	2011-06-16	1.603	sinus	4	0.25	0.38	0.76	0.59	80.0189	5.81007	0.519737	48.5513	2.97823	0.856595	1	0	0.0499705	0	0	0.0599705
C03P6204I061611c	56	ERS402783	DK03	P6204	2011-06-16	1.603	sinus followup	3	0.1875	1.5	3	0.44	48.1742	5.95537	0.8633	52.8262	4.69979	0.787277	1	0	0.185737	0	0	0.195737
C03P6204I061611d	57	ERS402784	DK03	P6204	2011-06-16	1.603	sinus surgery	2	0.125	1.5	3	0.44	52.8514	1.35741	0.786902	49.2999	4.40273	0.843589	1	0	0.0246052	0	0	0.0346052
C03P6204I061611e	58	ERS402785	DK03	P6204	2011-06-16	1.603	sinus followup	8	0.5	0.125	0.25	0.81	181.424	65.7613	0.229235	181.424	65.7613	0.229235	0	0	0	0	0	0.01
C08P8804I110910a	59	ERS402786	DK08	P8804	2010-11-09	0.15	laryngeal suction	1	0.0625	3	6	0.53	50.5638	1.64466	0.822502	61.2898	2.11037	0.67856	0	0	0.0210499	0	0	0.0310499
C08P8804I111710a	60	ERS402787	DK08	P8804	2010-11-17	0.172	laryngeal suction	1	0.0625	2	4	0.31	50.9579	1.29502	0.816141	61.2648	5.62735	0.678837	0	0	0.0371468	0	0	0.0471468
C08P8804I111710b	60.1	ERS402788	DK08	P8804	2010-11-17	0.172	laryngeal suction	6	0.375	0.19	0.38	0.82	48.4789	0.359359	0.857875	56.1929	0.394806	0.740108	0	0	0.0117695	0	0	0.0217695
C08P8804I052511a	61	ERS402789	DK08	P8804	2011-05-25	0.694	laryngeal suction	3	0.1875	0.25	0.5	1	54.1041	4.19038	0.768682	53.9146	9.83766	0.771384	1	0	0.167375	0	0	0.177375
C08P8804I101011a	62	ERS402790	DK08	P8804	2011-10-10	1.07	laryngeal suction	6	0.375	0.38	0.76	1.58	71.4922	4.66322	0.581725	60.5853	5.52497	0.686451	1	0	0.171283	0	0	0.181283
C08P8804I030712b	63	ERS402792	DK08	P8804	2012-03-07	1.478	airway secretion	6	0.375	0.38	0.76	5.11	47.8991	4.10814	0.86826	70.5073	14.5657	0.589852	1	0	0.390796	0	0	0.400796
C08P8804I101810a	64	ERS402793	DK08	P8804	2010-10-18	0.092	laryngeal suction	6	0.375	0.19	0.38	2.78	49.595	0.82454	0.838569	53.8536	2.31103	0.772257	1	0	0.121242	0	0	0.131242
C08P8804I010411a	65	ERS402794	DK08	P8804	2011-01-04	0.303	laryngeal suction	3	0.1875	0.25	0.5	0.98	53.5067	2.81909	0.777264	52.0212	1.90832	0.79946	1	0	0.0372284	0	0	0.0472284
C08P8804I091510a	66	ERS402795	DK08	P8804	2010-09-15	0	laryngeal suction	3	0.1875	0.25	0.5	1.02	49.3232	3.8892	0.84319	59.2729	4.63166	0.70165	1	0	0.142201	0	0	0.152201
C08P8804I030712a	67	ERS402796	DK08	P8804	2012-03-07	1.478	airway secretion	1	0.0625	3	6	0.16	88.9731	1.0561	0.467431	102.133	54.3218	0.407201	1	0	0.170048	0	0	0.180048
C57P9204I090908a	71	not_published	DK57	P9204	2008-09-09	0	tracheal secretion	6	0.375	0.125	0.25	6.77	88.8706	2.50198	0.467971	83.1466	10.0819	0.500187	1	0	0.0848159	0	0	0.0948159
C57P9204I111008a	72	not_published	DK57	P9204	2008-11-10	0.169	tracheal secretion	4	0.25	0.19	0.38	0.18	98.0219	8.81777	0.424281	93.3856	4.96175	0.445345	1	0	0.00882007	0	0	0.0188201
C57P9204I111008b	73	not_published	DK57	P9204	2008-11-10	0.169	tracheal secretion	0.5	0.03125	2	4	1.78	103.11	15.8312	0.403344	96.2465	11.106	0.432108	1	0	0.0398368	0	0	0.0498368
C04P2505I090507c	75	ERS402798	DK04	P2505	2007-09-05	0	BAL	0.5	0.03125	0.094	0.188	7.49	50.1728	1.15378	0.828913	52.3286	2.67475	0.794763	1	0	0.137092	0	0	0.147092
C09P0804I082906a	76	ERS402799	DK09	P0804	2006-08-29	0.308	laryngeal suction	0.5	0.03125	4	8	0.88	61.6487	3.56963	0.67461	80.1883	3.49585	0.51864	1	0	0.184141	0	0	0.194141
C09P0804I050806a	77	ERS402800	DK09	P0804	2006-05-08	0	laryngeal suction	3	0.1875	0.19	0.38	3.35	55.247	1.18763	0.75278	55.7371	3.91205	0.746161	1	0	0.0932842	0	0	0.103284
C09P0804I110607a	78	ERS402801	DK09	P0804	2007-11-06	1.495	laryngeal suction	0.75	0.046875	0.38	0.76	0.25	76.6028	1.03659	0.542915	83.8361	7.42707	0.496073	1	0	0.168992	0	0	0.178992
C09P0804I110607b	79	ERS402802	DK09	P0804	2007-11-06	1.495	laryngeal suction	1	0.0625	0.75	1.5	5.62	36.0518	1.19994	1.15359	96.5942	28.6291	0.430552	1	0	0.21939	0	0	0.22939
C09P0804I030508a	80	ERS402803	DK09	P0804	2008-03-05	1.825	laryngeal suction	3	0.1875	0.75	1.5	12.48	68.9676	1.0049	0.60302	71.4465	3.15517	0.582097	1	1	0.0532765	0	0	0.0632765
C09P0804I091808a	81	ERS402804	DK09	P0804	2008-09-18	2.361	sinus surgery	0.25	0.015625	1	2	0.39	107.061	4.54815	0.388458	114.593	6.14167	0.362927	0	0	0.00306228	0	0	0.0130623
C09P0804I091808b	81.1	ERS402805	DK09	P0804	2008-09-18	2.361	sinus surgery	2	0.125	2	4	2.11	35.7881	5.89328	1.16209	74.5105	9.8921	0.558161	1	0	0.319479	0	0	0.329479
C09P0804I091808c	82	ERS402806	DK09	P0804	2008-09-18	2.361	sinus surgery	0.5	0.03125	1	2	0.95	68.3441	3.35755	0.608521	65.0477	12.5316	0.639359	1	0	0.0186722	0	0	0.0286722
C09P0804I091808d	82.1	ERS402807	DK09	P0804	2008-09-18	2.361	sinus surgery	2	0.125	1	2	2.87	123.326	160.387	0.337227	88.1435	22.3629	0.471831	1	0	0.293911	0	0	0.303911
C09P0804I121508a	83	ERS402808	DK09	P0804	2008-12-15	2.603	tracheal secretion	24	1.5	0.75	1.5	10.42	124.579	56.968	0.333835	65.7085	4.74812	0.63293	1	0	0.0319692	0	0	0.0419692
C09P0804I081208a	84	ERS402809	DK09	P0804	2008-08-12	2.261	tracheal secretion	4	0.25	1.5	3	26.69	50.3954	0.327709	0.82525	48.2968	2.32826	0.86111	0	0	0.00404278	0	0	0.0140428
C09P0804I042910a	86	ERS402811	DK09	P0804	2010-04-29	3.974	laryngeal suction	3	0.1875	0.75	1.5	1.4	49.6309	1.91408	0.837962	79.9877	7.64795	0.51994	1	0	0.278914	0	0	0.288914
C09P0804I062209a	87	ERS402812	DK09	P0804	2009-06-22	3.122	sinus surgery	1.5	0.09375	1	2	0.83	71.3456	6.2159	0.582921	63.4265	8.89039	0.655702	1	0	0.101975	0	0	0.111975
C09P0804I082409a	88	ERS402813	DK09	P0804	2009-08-24	3.294	laryngeal suction	1.5	0.09375	1.5	3	1.16	49.7586	2.579	0.835811	62.3293	16.3662	0.667244	1	0	0.178272	0	0	0.188272
C09P0804I070110a	89	ERS402814	DK09	P0804	2010-07-01	4.147	sinus followup	2	0.125	2	4	0.09	49.1945	0.575312	0.845395	58.7322	3.51227	0.708109	1	0	0.239927	0	0	0.249927
C09P0804I070110b	90	ERS402815	DK09	P0804	2010-07-01	4.147	sinus followup	1.5	0.09375	2	4	1.31	47.5225	1.48081	0.87514	40.4903	2.47278	1.02713	1	0	0.0944907	0	0	0.104491
C09P0804I062209b	91	ERS402816	DK09	P0804	2009-06-22	3.122	sinus surgery	1.5	0.09375	2	4	0.18	54.8893	4.77904	0.757685	50.5164	2.81067	0.823274	1	0	0.0889649	0	0	0.0989649
C11P5105I051412a	92	ERS402817	DK11	P5105	2012-05-14	0	laryngeal suction	0.25	0.015625	0.19	0.38	0.3	74.8965	1.82788	0.555284	61.5737	6.33549	0.675431	1	0	0.1391	0	1	0.1491
C11P5105I081412a	93	ERS402818	DK11	P5105	2012-08-14	0.25	laryngeal suction	0.19	0.011875	0.75	1.5	3.73	72.455	5.27151	0.573995	73.9067	11.4698	0.562721	1	0	0.260161	0	1	0.270161
C10P5105I120611a	94	ERS402819	DK10	P5105	2011-12-06	0	laryngeal suction	2	0.125	0.38	0.76	1.84	54.8097	2.2856	0.758786	49.6786	3.24968	0.837158	1	0	0.0208654	0	1	0.0308654
C12P1404I040406a	95	ERS402820	DK12	P1404	2006-04-04	0	laryngeal suction	0.75	0.046875	0.19	0.38	0.78	54.6371	4.20703	0.761183	56.2079	3.77816	0.739911	1	0	0.0821497	0	0	0.0921497
C12P1404I051407a	96	ERS402821	DK12	P1404	2007-05-14	1.1107	laryngeal suction	2	0.125	0.125	0.25	7.36	53.2641	5.33233	0.780804	62.6062	4.30689	0.664293	1	1	0.158784	0	0	0.168784
C12P1404I033108a	100	ERS402396	DK12	P1404	2008-03-31	1.9906	sinus surgery	1	0.0625	3	6	0.22	54.55	1.40333	0.762399	66.779	8.25956	0.622783	0	0	0.00801336	0	0	0.0180134
C12P1404I042009b	103	ERS402399	DK12	P1404	2009-04-20	3.0438	laryngeal suction	12	0.75	6	12	0.29	76.7382	3.56188	0.541958	75.9605	0.967699	0.547506	1	0	0.010469	0	0	0.020469
C12P1404I102810a	104	ERS402400	DK12	P1404	2010-10-28	4.5658	sinus followup	8	0.5	12	24	4.61	67.2447	8.43024	0.61847	89.747	12.8636	0.463401	1	0	0.298274	1	0	0.308274
C12P1404I102810b	105	ERS402401	DK12	P1404	2010-10-28	4.5658	sinus followup	48	3	3	6	0.72	87.9234	5.92064	0.473012	93.6265	2.3626	0.444199	0	0	0.0740531	1	0	0.0840531
C12P1404I102810d	107	ERS402403	DK12	P1404	2010-10-28	4.5658	sinus followup	12	0.75	3	6	32.05	207.2	16.8508	0.200718	144.462	19.7466	0.287887	1	1	0.148625	0	0	0.158625
C12P1404I061212a	109	ERS402405	DK12	P1404	2012-06-12	6.1886	laryngeal suction	16	1	1.5	3	4.98	130.945	8.03477	0.317605	123.503	12.2207	0.336743	0	0	0.17678	0	0	0.18678
C13P0504I100610a	110	ERS402406	DK13	P0504	2010-10-06	4.906	sinus followup	0.75	0.046875	64	128	2.78	54.1874	2.14499	0.7675	61.6218	8.20194	0.674905	1	0	0.0329305	0	0	0.0429305
C13P0504I011608a	111	ERS402407	DK13	P0504	2008-01-16	2.183	laryngeal suction	16	1	1.5	3	1.17	45.8974	1.17596	0.906126	61.0244	4.21349	0.681512	1	0	0.0192042	0	0	0.0292042
C13P0504I040308a	112	ERS402408	DK13	P0504	2008-04-03	2.397	sinus surgery	48	3	0.5	1	0.47	80.6875	2.26713	0.515431	103.757	15.6448	0.400828	1	0	0.827115	0	0	0.837115
C13P0504I100610b	113	ERS402410	DK13	P0504	2010-10-06	4.906	sinus followup	3	0.1875	2	4	0.98	53.3817	3.47813	0.779084	57.4088	3.52604	0.724433	1	0	0.000772022	0	0	0.010772
C13P0504I091610a	114	ERS402411	DK13	P0504	2010-09-16	4.85	Expectorate	8	0.5	0.125	0.25	1.48	56.4322	3.21505	0.73697	55.4919	11.4067	0.749458	1	0	0.0038686	0	0	0.0138686
C13P0504I051612a	116	ERS402413	DK13	P0504	2012-05-16	6.516	laryngeal suction	4	0.25	0.75	1.5	0.13	76.5177	1.51579	0.543519	99.2391	4.59322	0.419077	1	1	0.0161037	0	0	0.0261037
C13P0504I040308d	119	ERS402416	DK13	P0504	2008-04-03	2.397	sinus surgery	4	0.25	0.25	0.5	0.84	51.3229	2.95652	0.810337	52.2912	2.93995	0.795332	1	0	0.0437218	0	0	0.0537218
C13P0504I102207a	120	ERS402419	DK13	P0504	2007-10-22	1.95	Expectorate	8	0.5	0.19	0.38	0.34	84.4405	4.35907	0.492522	81.6157	2.19824	0.509569	1	0	0.119246	0	0	0.129246
C13P0504I102207b	121	ERS402420	DK13	P0504	2007-10-22	1.95	Expectorate	16	1	0.19	0.38	0.25	78.4735	1.97872	0.529973	71.331	2.64391	0.58304	1	0	0.0269912	0	0	0.0369912
C13P0504I111005a	122	ERS402421	DK13	P0504	2005-11-10	0	laryngeal suction	2	0.125	0.19	0.38	0.94	52.236	5.31135	0.796172	45.3153	2.59402	0.917766	1	0	0.00878416	0	0	0.0187842
C14P3104I031312a	123	ERS402422	DK14	P3104	2012-03-13	3.817	laryngeal suction	0.5	0.03125	0.5	1	1.13	64.4942	0.863609	0.644846	118.809	10.5905	0.350047	1	0	0.145327	0	0	0.155327
C14P3104I083011a	124	ERS402423	DK14	P3104	2011-08-30	3.28	sinus followup	24	1.5	1	2	0.85	54.5079	7.21359	0.762988	56.2629	3.59487	0.739187	1	0	0.00950014	0	0	0.0195001
C14P3104I083011b	124.1	ERS402424	DK14	P3104	2011-08-30	3.28	sinus followup	48	3	0.75	1.5	2.24	65.0063	2.74194	0.639766	66.6527	3.13441	0.623963	1	0	0.0718384	0	0	0.0818384
C14P3104I091211a	125	ERS402425	DK14	P3104	2011-09-12	3.314	Expectorate	12	0.75	0.75	1.5	3.96	78.6153	1.49368	0.529017	68.5781	9.55931	0.606445	1	0	0.0106853	0	0	0.0206853
C14P3104I051111a	126	ERS402426	DK14	P3104	2011-05-11	2.978	sinus followup	128	8	1.5	3	0.54	72.0108	2.20311	0.577536	78.4202	2.69237	0.530333	1	0	0.0462078	0	0	0.0562078
C14P3104I051111c	127	ERS402428	DK14	P3104	2011-05-11	2.978	sinus followup	16	1	0.75	1.5	3.59	72.649	4.16114	0.572462	69.2925	7.2602	0.600192	1	0	0.0300807	0	0	0.0400807
C14P3104I051111d	127.1	ERS402429	DK14	P3104	2011-05-11	2.978	sinus followup	8	0.5	0.5	1	2.12	53.7125	3.01045	0.774285	63.3249	4.52777	0.656753	1	0	0.110912	0	0	0.120912
C14P3104I020911a	128	ERS402430	DK14	P3104	2011-02-09	2.723	Expectorate	12	0.75	1	2	2.25	60.2458	8.01223	0.690319	71.2624	14.6673	0.583601	1	0	0.255116	0	0	0.265116
C14P3104I021011a	129	ERS402431	DK14	P3104	2011-02-10	2.725	sinus surgery	8	0.5	0.75	1.5	2.34	60.7825	15.5342	0.684223	76.0552	7.99329	0.546825	1	0	0.287102	0	0	0.297102
C14P3104I070610a	130	ERS402433	DK14	P3104	2010-07-06	2.131	laryngeal suction	8	0.5	0.75	1.5	1.82	61.9804	5.24423	0.671	76.0847	7.89457	0.546612	1	0	0.187367	0	0	0.197367
C14P3104I091009a	131	ERS402434	DK14	P3104	2009-09-10	1.309	Expectorate	4	0.25	0.5	1	1.85	60.2941	1.07844	0.689766	68.5814	3.56789	0.606416	1	0	0.212797	0	0	0.222797
C14P3104I051908a	132	ERS402436	DK14	P3104	2008-05-19	0	Expectorate	1.5	0.09375	0.094	0.188	0.61	51.7344	2.98423	0.803891	62.0239	2.23626	0.670529	1	1	0.0747717	0	0	0.0847717
C14P3104I031312b	133	ERS402437	DK14	P3104	2012-03-13	3.817	sinus followup	0.38	0.02375	0.19	0.38	0.23	53.3223	2.08809	0.779951	63.2389	1.84435	0.657646	1	0	0.0845563	0	0	0.0945563
C15P1905I062812a	134	ERS402438	DK15	P1905	2012-06-28	3.95	BAL	0.5	0.03125	6	12	1.03	58.1629	2.50041	0.715041	58.1301	4.54909	0.715444	0	0	0.0649538	1	0	0.0749538
C15P1905I071608a	135	ERS402439	DK15	P1905	2008-07-16	0	laryngeal suction	3	0.1875	0.25	0.5	0.55	36.0413	1.24837	1.15392	52.845	4.30496	0.786997	1	0	0.0159573	0	0	0.0259573
C15P1905I010609a	136	ERS402440	DK15	P1905	2009-01-06	0.473	laryngeal suction	4	0.25	0.19	0.38	0.65	39.7553	1.97051	1.04612	51.5423	6.71301	0.806887	1	0	0.0545118	0	0	0.0645118
C15P1905I010609b	136.1	ERS402441	DK15	P1905	2009-01-06	0.473	laryngeal suction	1.5	0.09375	3	6	0.54	58.1056	1.79448	0.715746	59.4589	20.7069	0.699455	1	0	0.284405	0	0	0.294405
C15P1905I011812a	137	ERS402442	DK15	P1905	2012-01-18	3.505	Expectorate	32	2	4	8	1.28	54.3951	3.74763	0.764569	61.6925	5.68799	0.674131	1	1	0.167278	0	0	0.177278
C15P1905I011812b	138	ERS402443	DK15	P1905	2012-01-18	3.505	Expectorate	0.25	0.015625	1.5	3	0.12	59.1726	3.43076	0.702839	69.7964	5.98464	0.595859	1	0	0.0719652	0	0	0.0819652
C15P1905I011812c	138.1	ERS402444	DK15	P1905	2012-01-18	3.505	Expectorate	0.25	0.015625	1.5	3	0.08	58.7432	3.03068	0.707977	61.6277	4.64556	0.67484	1	0	0.021976	0	0	0.031976
C15P1905I122110a	139	ERS402445	DK15	P1905	2010-12-21	2.43	laryngeal suction	0.19	0.011875	1.5	3	0.11	40.1781	0.693823	1.03511	53.1088	7.63893	0.783087	1	1	0.462556	0	0	0.472556
C15P1905I032911a	140	ERS402447	DK15	P1905	2011-03-29	2.702	laryngeal suction	0.25	0.015625	1	2	0.92	70.7715	1.63281	0.587649	126.677	40.4314	0.328307	1	0	0.922424	0	0	0.932424
C15P1905I032911b	140.1	ERS402448	DK15	P1905	2011-03-29	2.702	laryngeal suction	0.19	0.011875	0.75	1.5	0.68	62.4428	9.99145	0.666031	99.1619	18.0213	0.419404	1	0	0.319554	0	0	0.329554
C15P1905I041212a	141	ERS402449	DK15	P1905	2012-04-12	3.739	BAL	0.25	0.015625	2	4	0.7	151.059	6.9734	0.275314	76.4951	5.2375	0.54368	1	0	0.0153957	0	0	0.0253957
C15P1905I102412a	142	ERS402451	DK15	P1905	2012-10-24	4.272	laryngeal suction	16	1	3	6	0.43	39.6406	1.66219	1.04915	71.1857	8.88978	0.584231	1	0	0.330695	0	0	0.340695
C15P1905I102412b	143	ERS402452	DK15	P1905	2012-10-24	4.272	laryngeal suction	0.25	0.015625	1	2	0.11	109.078	3.54917	0.381277	87.8105	5.80135	0.47362	1	0	0.0243011	1	0	0.0343011
C16P1905I050107a	144	ERS402453	DK16	P1905	2007-05-01	0	BAL	6	0.375	0.19	0.38	0.51	38.3657	1.48158	1.08401	47.7195	3.0162	0.871526	1	0	0.0574963	0	1	0.0674963
C15P1905I032911c	145	ERS402454	DK15	P1905	2011-03-29	2.702	laryngeal suction	8	0.5	2	4	0.22	82.8399	4.36747	0.502039	52.9887	8.63099	0.784862	1	1	0.184145	0	0	0.194145
C15P1905I062812b	146	ERS402455	DK15	P1905	2012-06-28	3.95	BAL	0.5	0.03125	1	2	0.77	67.3316	3.27834	0.617672	78.9767	9.73103	0.526596	1	0	0.197578	1	0	0.207578
C19P4103I091008a	149	ERS402458	DK19	P4103	2008-09-10	2.183	Expectorate	1.5	0.09375	1	2	3.06	215.98	7.58748	0.192559	98.9739	10.2241	0.4202	1	0	0.247916	0	0	0.257916
C19P4103I020708a	150	ERS402460	DK19	P4103	2008-02-07	1.592	Expectorate	3	0.1875	0.25	0.5	1.91	59.183	7.45675	0.702715	66.3181	7.26125	0.627111	1	1	0.0893406	0	0	0.0993406
C19P4103I020708b	151	ERS402461	DK19	P4103	2008-02-07	1.592	Expectorate	1.5	0.09375	0.094	0.188	0.82	71.3802	1.7675	0.582638	83.7721	5.51699	0.496452	1	1	0.0355096	0	0	0.0455096
C19P4103I013107a	152	ERS402462	DK19	P4103	2007-01-31	0.574	Expectorate	2	0.125	0.094	0.188	3.3	70.9893	4.70002	0.585847	84.5367	5.30543	0.491962	1	0	0.0627512	0	0	0.0727512
C19P4103I070407a	153	ERS402464	DK19	P4103	2007-07-04	1	Expectorate	3	0.1875	0.25	0.5	2.59	61.4242	5.50449	0.677076	79.2377	8.83243	0.524862	1	0	0.0384599	0	0	0.0484599
C19P4103I070407b	154	ERS402465	DK19	P4103	2007-07-04	1	Expectorate	3	0.1875	0.19	0.38	2.71	67.5926	3.90263	0.615287	112.682	5.52719	0.369081	1	0	0.0654698	0	0	0.0754698
C19P4103I082007a	155	ERS402466	DK19	P4103	2007-08-20	1.127	Expectorate	4	0.25	0.125	0.25	0.84	118.677	1.62018	0.350439	118.981	7.02228	0.349542	1	1	0	0	0	0.01
C19P4103I070406a	156	ERS402467	DK19	P4103	2006-07-04	0	Expectorate	3	0.1875	0.125	0.25	3.74	59.247	1.77536	0.701956	65.5719	1.72106	0.634248	1	0	0.140983	0	0	0.150983
C19P4103I111810a	157	ERS402468	DK19	P4103	2010-11-18	4.372	Expectorate	8	0.5	0.19	0.38	0.38	123.599	2.57441	0.336482	219.683	11.9181	0.189313	1	0	0.589231	0	0	0.599231
C19P4103I022609a	158	ERS402469	DK19	P4103	2009-02-26	2.644	Expectorate	8	0.5	1.5	3	4.01	129.441	3.80211	0.321296	106.209	25.1848	0.391576	0	1	0.361741	0	0	0.371741
C19P4103I102909a	159	ERS402470	DK19	P4103	2009-10-29	3.318	Expectorate	3	0.1875	1	2	1.7	110.474	6.33592	0.37646	100.119	6.76034	0.415393	1	0	0.0695228	0	0	0.0795228
C19P4103I091008c	160	ERS402472	DK19	P4103	2008-09-10	2.183	Expectorate	2	0.125	1.5	3	3.46	105.562	5.59491	0.393974	108.506	10.5987	0.383284	1	0	0.296789	0	0	0.306789
C19P4103I080612a	161	ERS402473	DK19	P4103	2012-08-06	6.089	Expectorate	0.25	0.015625	0.125	0.25	0.25	97.374	1.48356	0.427104	210.19	11.1114	0.197863	1	0	0.262476	0	0	0.272476
C19P4103I080612b	161.1	ERS402474	DK19	P4103	2012-08-06	6.089	Expectorate	0.25	0.015625	0.38	0.76	0.3	86.1128	0.612953	0.482957	101.805	4.80154	0.408517	1	0	0.0741346	0	0	0.0841346
C19P4103I080612c	162	ERS402475	DK19	P4103	2012-08-06	6.089	Expectorate	0.38	0.02375	0.75	1.5	4.28	73.0649	2.1864	0.569204	92.5266	4.43735	0.44948	1	0	0.0968012	0	0	0.106801
C19P4103I032812c	164	ERS402478	DK19	P4103	2012-03-28	5.732	Expectorate	0.75	0.046875	1	2	7.59	88.5948	1.79074	0.469428	162.003	10.883	0.256716	1	0	0.39172	0	0	0.40172
C02P4103I031811a	165	ERS402479	DK02	P4103	2011-03-18	0	Expectorate	512	32	2	4	1.12	136.904	2.93638	0.303781	133.275	NA	0.312053	0	0	0.0558366	0	1	0.0658366
C20P4103I031811b	166	ERS402480	DK20	P4103	2011-03-18	0	Expectorate	0.125	0.0078125	6	12	0.34	142.794	10.2576	0.29125	113.377	13.4794	0.366819	1	0	0.0707244	0	1	0.0807244
C19P4103I052510a	167	ERS402481	DK19	P4103	2010-05-25	3.891	BAL	3	0.1875	2	4	0.95	120.43	4.36587	0.345335	110.87	5.9556	0.375112	0	1	0.0539253	0	0	0.0639253
C19P4103I052510b	168	ERS402482	DK19	P4103	2010-05-25	3.891	sinus surgery	0.5	0.03125	0.25	0.5	0.41	126.394	3.44016	0.329042	155.001	12.607	0.268313	0	1	0.0572031	0	0	0.0672031
C19P4103I052510c	169	ERS402483	DK19	P4103	2010-05-25	3.891	sinus surgery	1	0.0625	0.25	0.5	2.58	134.706	6.09531	0.308737	95.646	30.2815	0.434821	1	0	0.149216	0	0	0.159216
C19P4103I052510d	170	ERS402485	DK19	P4103	2010-05-25	3.891	sinus surgery	1.5	0.09375	2	4	0.46	133.439	3.26573	0.311669	127.01	4.89488	0.327446	1	0	0.0802333	0	0	0.0902333
C19P4103I052510e	171	ERS402486	DK19	P4103	2010-05-25	3.891	sinus surgery	3	0.1875	0.38	0.76	0.82	78.0871	1.76182	0.532596	69.6573	8.20473	0.597049	1	0	0.141605	0	0	0.151605
C19P4103I052510f	172	ERS402487	DK19	P4103	2010-05-25	3.891	sinus surgery	2	0.125	0.5	1	1	83.4538	10.2459	0.498345	93.0301	18.4974	0.447047	1	0	0.121407	0	0	0.131407
C24P2204I080812a	173	ERS402488	DK24	P2204	2012-08-08	0	Expectorate	2	0.125	0.19	0.38	0.4	51.6681	0.993287	0.804922	57.055	1.25623	0.728925	1	1	0.0255976	0	0	0.0355976
C24P2204I080812b	174	ERS402489	DK24	P2204	2012-08-08	0	Expectorate	1.5	0.09375	0.19	0.38	0.38	53.6837	3.64979	0.774701	54.6246	3.76664	0.761357	1	0	0.0377756	0	0	0.0477756
C24P2204I111912a	175	ERS402490	DK24	P2204	2012-11-19	0.28	Expectorate	1.5	0.09375	0.64	1.28	0.09	53.628	1.90709	0.775506	57.4232	0.693257	0.724251	1	0	0.100506	0	0	0.110506
C24P2204I111912b	176	ERS402491	DK24	P2204	2012-11-19	0.28	Expectorate	1.5	0.09375	0.19	0.38	0.34	51.1235	2.05065	0.813497	53.2913	5.71486	0.780406	1	0	0.0175148	0	0	0.0275148
C23P2204I030210a	177	ERS402492	DK23	P2204	2010-03-02	0	Expectorate	4	0.25	0.25	0.5	0.87	43.5109	2.78257	0.955827	44.8935	5.66924	0.926389	1	0	0.0733578	0	1	0.0833578
C22P2204I011209a	178	ERS402493	DK22	P2204	2009-01-12	0	Expectorate	2	0.125	0.125	0.25	0.84	53.5784	3.43723	0.776223	49.4355	6.61164	0.841275	1	0	0.0325842	0	1	0.0425842
C21P2204I061306a	180	ERS402496	DK21	P2204	2006-06-13	1.056	Expectorate	0.25	0.015625	0.094	0.188	3.88	62.1875	3.72172	0.668765	60.2337	3.80542	0.690458	1	1	0.0702614	0	0	0.0802614
C21P2204I061306b	180.1	ERS402497	DK21	P2204	2006-06-13	1.056	Expectorate	0.5	0.03125	0.64	1.28	4.32	45.3504	3.75365	0.917055	54.496	0.501688	0.763154	1	1	0.0203988	0	0	0.0303988
C21P2204I110805a	181	ERS402498	DK21	P2204	2005-11-08	0.459	Expectorate	2	0.125	0.19	0.38	2.75	49.6876	2.88838	0.837006	53.0562	1.95888	0.783864	1	0	0.0249366	0	0	0.0349366
C21P2204I052305a	182	ERS402499	DK21	P2204	2005-05-23	0	Expectorate	1.5	0.09375	0.125	0.25	2.83	45.7566	4.15732	0.908915	51.2207	4.24082	0.811954	1	0	0.0678849	0	0	0.0778849
C24P2204I100812b	184	ERS402501	DK24	P2204	2012-10-08	0.167	Expectorate	1.5	0.09375	0.094	0.188	0.1	54.5734	4.75629	0.762071	56.2648	1.05792	0.739163	1	0	0.150363	0	0	0.160363
C25P2605I100112a	185	ERS402502	DK25	P2605	2012-10-01	3.429	laryngeal suction	4	0.25	0.38	0.76	0.4	101.004	4.47606	0.411755	108.255	2.4724	0.384174	1	0	0.0302609	0	0	0.0402609
C33P2605I103111a	187	ERS402504	DK33	P2605	2011-10-31	0	laryngeal suction	1.5	0.09375	0.19	0.38	0.17	48.3143	1.96787	0.860798	53.2883	2.79273	0.78045	1	0	0.0377502	0	1	0.0477502
C26P2605I081511a	188	ERS402505	DK26	P2605	2011-08-15	0	laryngeal suction	2	0.125	0.064	0.128	0.82	46.1411	3.51358	0.901341	55.0577	2.12112	0.755368	1	0	0.0751853	0	1	0.0851853
C25P2605I083010a	189	ERS402506	DK25	P2605	2010-08-30	1.342	laryngeal suction	4	0.25	0.125	0.25	0.37	52.2397	3.44547	0.796116	51.763	1.22908	0.803447	1	0	0.0358221	0	0	0.0458221
C25P2605I011810a	190	ERS402508	DK25	P2605	2010-01-18	0.725	laryngeal suction	0.5	0.03125	0.064	0.128	0.93	54.0731	0.858037	0.769122	83.2568	4.13572	0.499524	1	1	0.0396386	0	0	0.0496386
C25P2605I011810b	191	ERS402509	DK25	P2605	2010-01-18	0.725	laryngeal suction	4	0.25	0.125	0.25	1.09	72.1972	3.23737	0.576045	72.1972	3.23737	0.576045	0	0	0.000991143	0	0	0.0109911
C25P2605I042709a	192	ERS402510	DK25	P2605	2009-04-27	0	laryngeal suction	2	0.125	0.094	0.188	1.9	52.038	6.06513	0.799201	51.29	5.07223	0.810856	1	0	0.0771064	0	0	0.0871064
C12P2605I111908a	193	ERS402511	DK12	P2605	2008-11-19	0.016	laryngeal suction	4	0.25	0.125	0.25	1.55	105.696	4.45097	0.393475	96.6099	17.8492	0.430482	1	0	0.137668	0	1	0.147668
C12P2605I111308a	194	ERS402512	DK12	P2605	2008-11-13	0	tracheal secretion	8	0.5	0.094	0.188	1.04	121.932	8.15482	0.341082	105.218	9.13398	0.395263	1	0	0.0575063	0	1	0.0675063
C12P2605I111308b	195	ERS402513	DK12	P2605	2008-11-13	0	tracheal secretion	4	0.25	0.125	0.25	0.86	94.9303	8.30595	0.438099	87.7361	2.81415	0.474022	1	0	0.117021	0	1	0.127021
C31P2305I062712a	216	ERS402538	DK31	P2305	2012-06-27	3.342	laryngeal suction	16	1	1.5	3	1.94	50.3319	2.21314	0.826292	83.1107	8.14877	0.500403	1	0	0.268612	0	0	0.278612
C31P2305I022811a	217	ERS402539	DK31	P2305	2011-02-28	2.011	laryngeal suction	12	0.75	1	2	1.28	41.8819	1.69652	0.993003	85.7234	7.83919	0.485152	1	0	0.147103	0	0	0.157103
C31P2305I062011a	218	ERS402540	DK31	P2305	2011-06-20	2.322	laryngeal suction	12	0.75	1	2	1.27	50.9867	6.19212	0.81568	86.6525	2.10111	0.47995	1	0	0.267632	0	0	0.277632
C31P2305I060110a	219	ERS402541	DK31	P2305	2010-06-01	1.27	laryngeal suction	16	1	0.75	1.5	1.28	43.1501	4.71885	0.963819	80.8654	5.23239	0.514297	1	0	0.127916	0	0	0.137916
C31P2305I022409a	220	ERS402544	DK31	P2305	2009-02-24	0	laryngeal suction	3	0.1875	0.19	0.38	0.23	37.5513	5.54532	1.10752	63.2013	1.50886	0.658037	1	0	0.138638	0	0	0.148638
C31P2305I032309a	221	ERS402545	DK31	P2305	2009-03-23	0.081	laryngeal suction	3	0.1875	0.125	0.25	0.17	41.6891	2.98258	0.997596	53.3289	6.88185	0.779855	1	0	0.145832	0	0	0.155832
C31P2305I121409a	222	ERS402546	DK31	P2305	2009-12-14	0.806	laryngeal suction	3	0.1875	0.125	0.25	0.49	39.4432	5.92124	1.0544	45.9516	2.2355	0.905057	1	0	0.0803489	0	0	0.0903489
C32P8203I021907a	224	ERS402548	DK32	P8203	2007-02-19	0	tracheal secretion	3	0.1875	0.38	0.76	0.69	41.8201	0.44129	0.994469	72.3543	4.88587	0.574794	1	0	0.059461	0	0	0.069461
C32P8203I042808a	225	ERS402549	DK32	P8203	2008-04-28	1.191	tracheal secretion	2	0.125	4	8	1.9	59.5197	2.55451	0.698741	91.5935	13.0183	0.454059	1	0	0.0876231	0	0	0.0976231
C32P8203I081208a	226	ERS402550	DK32	P8203	2008-08-12	1.481	laryngeal suction	2	0.125	0.38	0.76	0.92	55.6457	1.19983	0.747386	74.9686	5.84458	0.55475	1	0	0.228101	0	0	0.238101
C32P8203I090709a	227	ERS402551	DK32	P8203	2009-09-07	2.55	Expectorate	3	0.1875	0.38	0.76	4.36	50.7549	6.21062	0.819405	87.8887	23.1853	0.473199	1	0	0.471892	0	0	0.481892
C32P8203I090709b	228	ERS402552	DK32	P8203	2009-09-07	2.55	Expectorate	4	0.25	0.38	0.76	1.11	94.8913	5.37486	0.438279	95.2852	20.0192	0.436467	1	0	0.267229	0	0	0.277229
C32P8203I072009a	229	ERS402553	DK32	P8203	2009-07-20	2.419	laryngeal suction	4	0.25	0.38	0.76	1.12	55.3224	4.48726	0.751754	69.8259	12.5744	0.595608	1	1	0.215862	0	0	0.225862
C32P8203I060110a	235	ERS402555	DK32	P8203	2010-06-01	3.284	sinus surgery	8	0.5	4	8	1.83	61.5333	5.43614	0.675876	62.0725	21.5121	0.670004	1	0	0.391409	0	0	0.401409
C32P8203I020110a	237	ERS402556	DK32	P8203	2010-02-01	2.951	laryngeal suction	8	0.5	0.5	1	1.17	72.4674	1.29927	0.573897	86.6099	13.0917	0.480186	1	1	0.219182	0	0	0.229182
C32P8203I060110b	239	ERS402557	DK32	P8203	2010-06-01	3.284	sinus surgery	0.25	0.015625	1.5	3	1.76	79.1952	12.2412	0.525143	116.805	5.21936	0.356053	1	0	0.605518	0	0	0.615518
C32P8203I060111a	240	ERS402559	DK32	P8203	2011-06-01	4.284	sinus followup	0.75	0.046875	1	2	6.36	98.5676	6.90695	0.421932	102.377	9.90499	0.406232	1	0	0.670935	0	0	0.680935
C32P8203I060111b	241	ERS402560	DK32	P8203	2011-06-01	4.284	sinus followup	0.25	0.015625	0.5	1	1.82	72.5274	2.99736	0.573422	115.37	5.51691	0.360481	1	0	0.477083	0	0	0.487083
C32P8203I060111c	241.1	ERS402561	DK32	P8203	2011-06-01	4.284	sinus followup	0.25	0.015625	1	2	3.09	89.0308	6.46049	0.467129	74.4704	14.5422	0.558461	1	0	0.355685	0	0	0.365685
C32P8203I060111d	242	ERS402562	DK32	P8203	2011-06-01	4.284	sinus followup	3	0.1875	1	2	6.43	66.7956	2.95736	0.622629	91.6311	4.70314	0.453873	1	0	1.23625	0	0	1.24625
C32P8203I081711a	243	ERS402563	DK32	P8203	2011-08-17	4.495	Expectorate	512	32	1	2	6.32	97.0141	1.37509	0.428688	98.8833	11.5151	0.420585	1	0	0.675722	1	0	0.685722
C32P8203I081711b	244	ERS402564	DK32	P8203	2011-08-17	4.495	Expectorate	12	0.75	2	4	4.02	71.2341	1.95119	0.583833	72.9657	1.85965	0.569978	1	0	0.131511	1	0	0.141511
C32P8203I081712a	245	ERS402565	DK32	P8203	2012-08-17	5.495	Expectorate	0.19	0.011875	1.5	3	2.21	54.0509	2.24555	0.769438	84.9515	8.13565	0.48956	1	0	0.524285	0	0	0.534285
C32P8203I081712b	246	ERS402566	DK32	P8203	2012-08-17	5.495	Expectorate	512	32	0.75	1.5	5.62	72.8682	1.79119	0.57074	77.1235	2.09252	0.53925	0	0	0.0600942	1	0	0.0700942
C32P8203I081712c	247	ERS402567	DK32	P8203	2012-08-17	5.495	Expectorate	0.38	0.02375	0.75	1.5	1.19	71.6219	5.57165	0.580672	121.061	9.01127	0.343537	1	1	0.483424	0	0	0.493424
C34P3004I020910a	250	ERS402569	DK34	P3004	2010-02-09	0	Expectorate	3	0.1875	0.19	0.38	2.8	51.5335	3.18053	0.807026	48.769	3.95076	0.852772	1	0	0.053631	0	1	0.063631
C35P3004I080712a	253	ERS402570	DK35	P3004	2012-08-07	6.4	Expectorate	12	0.75	0.38	0.76	4.51	61.6244	3.4057	0.674876	83.9556	13.0567	0.495367	1	0	0.0758917	0	0	0.0858917
C35P3004I031306a	254	ERS402571	DK35	P3004	2006-03-13	0	Expectorate	4	0.25	0.125	0.25	6.32	38.3188	3.48423	1.08534	70.3932	4.36715	0.590808	1	0	0.256141	0	0	0.266141
C35P3004I030112a	255	ERS402572	DK35	P3004	2012-03-01	5.967	Expectorate	6	0.375	0.25	0.5	0.87	78.2206	1.97887	0.531686	92.7999	14.9559	0.448156	1	0	0.0823213	0	0	0.0923213
C35P3004I032006a	256	ERS402573	DK35	P3004	2006-03-20	0.019	Expectorate	3	0.1875	0.19	0.38	6.5	44.9877	6.23881	0.92445	59.3033	2.43462	0.70129	1	0	0.150495	0	0	0.160495
C35P3004I110807a	257	ERS402574	DK35	P3004	2007-11-08	1.653	sinus surgery	0.75	0.046875	1.5	3	6.02	48.3625	4.54014	0.859939	50.5753	4.05924	0.822315	1	0	0.0393236	0	0	0.0493236
C35P3004I110807b	258	ERS402575	DK35	P3004	2007-11-08	1.653	sinus surgery	0.75	0.046875	1.5	3	5.36	49.7247	5.6269	0.836381	64.8863	4.1974	0.640949	1	0	0.119191	0	0	0.129191
C35P3004I110807c	259	ERS402576	DK35	P3004	2007-11-08	1.653	sinus surgery	1.5	0.09375	0.5	1	3.95	44.2092	0.772461	0.940727	66.8776	4.91892	0.621865	1	0	0.102753	0	0	0.112753
C35P3004I110807d	259.1	ERS402577	DK35	P3004	2007-11-08	1.653	sinus surgery	2	0.125	0.5	1	5.93	54.4207	0.848633	0.76421	74.1018	8.59811	0.561239	1	0	0.183421	0	0	0.193421
C35P3004I011007a	260	ERS402579	DK35	P3004	2007-01-10	0.825	Expectorate	2	0.125	0.5	1	1.7	49.9031	5.14673	0.833391	54.1514	8.64003	0.76801	1	0	0.250395	0	0	0.260395
C35P3004I042407a	261	ERS402580	DK35	P3004	2007-04-24	1.113	Expectorate	2	0.125	0.5	1	1.38	45.1069	9.82904	0.922006	57.6529	2.05327	0.721365	1	0	0.255049	0	0	0.265049
C35P3004I110807e	262	ERS402581	DK35	P3004	2007-11-08	1.653	sinus surgery	3	0.1875	0.5	1	0.89	45.7638	3.80885	0.908771	55.6172	5.96897	0.747769	1	0	0.172911	0	0	0.182911
C35P3004I110807f	264	ERS402582	DK35	P3004	2007-11-08	1.653	sinus surgery	4	0.25	0.125	0.25	0.89	47.4849	2.62436	0.875833	72.5339	6.60442	0.573371	1	0	0.243299	0	0	0.253299
C35P3004I110807g	265	ERS402583	DK35	P3004	2007-11-08	1.653	sinus surgery	4	0.25	0.125	0.25	0.82	53.3369	3.42507	0.779738	60.4794	9.64008	0.687653	1	0	0.299495	0	0	0.309495
C35P3004I110807h	266	ERS402584	DK35	P3004	2007-11-08	1.653	sinus surgery	3	0.1875	0.064	0.128	1.04	49.638	4.33809	0.837842	57.2533	9.27076	0.7264	1	0	0.258601	0	0	0.268601
C26P9203I111312a	267	ERS402585	DK26	P9203	2012-11-13	0.683	Expectorate	8	0.5	0.25	0.5	1	88.7293	3.24414	0.468716	96.2927	3.83562	0.4319	1	0	0.0424738	0	0	0.0524738
C26P9203I111312b	268	ERS402586	DK26	P9203	2012-11-13	0.683	Expectorate	8	0.5	0.25	0.5	0.46	56.8844	3.3151	0.731112	63.6999	5.13824	0.652887	1	0	0.0347394	0	0	0.0447394
C26P9203I110612a	269	ERS402587	DK26	P9203	2012-11-06	0.664	Expectorate	0.25	0.015625	0.19	0.38	1.42	80.7693	3.90911	0.514909	83.267	5.44447	0.499464	1	0	0.0207591	0	0	0.0307591
C26P9203I030712a	270	ERS402589	DK26	P9203	2012-03-07	0	Expectorate	4	0.25	0.25	0.5	0.46	56.8966	4.12621	0.730955	59.1324	2.64863	0.703318	1	0	0.0315341	0	0	0.0415341
C26P9203I052212a	271	ERS402590	DK26	P9203	2012-05-22	0.208	Expectorate	3	0.1875	0.19	0.38	2.46	46.4143	7.72688	0.896036	80.309	7.1902	0.51786	1	0	0.26415	0	0	0.27415
C26P9203I042412a	272	ERS402591	DK26	P9203	2012-04-24	0.13	Expectorate	1	0.0625	0.125	0.25	2.57	43.5151	5.19529	0.955732	70.6944	4.48613	0.58829	1	0	0.438062	0	0	0.448062
C26P9203I082912a	273	ERS402592	DK26	P9203	2012-08-29	0.477	Expectorate	12	0.75	0.25	0.5	0.5	59.4835	1.98725	0.699166	65.2047	0.888254	0.63782	1	0	0.0979981	0	0	0.107998
C26P9203I120512a	274	ERS402593	DK26	P9203	2012-12-05	0.745	Expectorate	8	0.5	0.125	0.25	0.7	64.4753	1.82757	0.645035	68.6577	5.53443	0.605742	1	1	0.06212	0	0	0.07212
C26P9203I120512b	275	ERS402594	DK26	P9203	2012-12-05	0.745	Expectorate	12	0.75	0.25	0.5	0.35	62.9239	3.01167	0.660938	64.5448	3.86539	0.644341	1	0	0.0440731	0	0	0.0540731
C36P9803I042209a	276	ERS402595	DK36	P9803	2009-04-22	0	Expectorate	2	0.125	0.19	0.38	0.33	54.4605	4.02079	0.763651	56.7542	9.82967	0.732788	1	0	0.136487	0	0	0.146487
C36P9803I102609a	277	ERS402596	DK36	P9803	2009-10-26	0.511	Expectorate	2	0.125	0.19	0.38	0.29	48.3116	3.85782	0.860846	56.3675	1.09382	0.737816	1	0	0.101218	0	0	0.111218
C36P9803I101410a	278	ERS402597	DK36	P9803	2010-10-14	1.478	sinus followup	4	0.25	0.38	0.76	0.58	96.151	8.58078	0.432537	182.753	15.9456	0.227569	0	0	0.274857	0	0	0.284857
C36P9803I091510a	279	ERS402598	DK36	P9803	2010-09-15	1.397	sinus followup	48	3	0.75	1.5	0.64	74.448	10.1962	0.558629	75.1646	4.86011	0.553303	1	0	0.152382	0	0	0.162382
C36P9803I091510b	280	ERS402600	DK36	P9803	2010-09-15	1.397	sinus followup	2	0.125	0.75	1.5	0.35	78.6203	5.93054	0.528983	71.8387	6.00932	0.578919	1	0	0.0349233	0	0	0.0449233
C36P9803I091510c	281	ERS402601	DK36	P9803	2010-09-15	1.397	sinus followup	6	0.375	0.5	1	1.67	59.807	6.94057	0.695384	68.8609	2.57097	0.603955	1	0	0.0448817	0	0	0.0548817
C36P9803I122010a	282	ERS402602	DK36	P9803	2010-12-20	1.661	sinus followup	8	0.5	0.38	0.76	1.03	122.523	4.07944	0.339438	175.119	24.3762	0.237489	1	0	0.313764	0	0	0.323764
C36P9803I072010a	283	ERS402603	DK36	P9803	2010-07-20	1.245	laryngeal suction	3	0.1875	1	2	1.38	74.4125	5.5191	0.558895	69.732	2.6242	0.59641	1	0	0.140333	0	0	0.150333
C36P9803I030110a	284	ERS402604	DK36	P9803	2010-03-01	0.859	laryngeal suction	2	0.125	0.19	0.38	1.34	55.3146	2.79251	0.751861	58.7104	6.63029	0.708372	1	1	0.252007	0	0	0.262007
C36P9803I110712a	285	ERS402605	DK36	P9803	2012-11-07	3.542	laryngeal suction	8	0.5	0.38	0.76	1.16	98.8627	8.00966	0.420673	114.668	7.26677	0.362688	1	1	0.644465	0	0	0.654465
C36P9803I110712b	286	ERS402606	DK36	P9803	2012-11-07	3.542	laryngeal suction	32	2	0.75	1.5	1.14	75.1348	2.50408	0.553523	143.896	36.5287	0.28902	1	0	0.422409	0	0	0.432409
C36P9803I090611a	287	ERS402607	DK36	P9803	2011-09-06	2.373	sinus followup	3	0.1875	0.25	0.5	0.77	56.8496	1.88864	0.731559	62.3854	3.50464	0.666644	1	0	0.203566	0	0	0.213566
C36P9803I031511a	288	ERS402608	DK36	P9803	2011-03-15	1.897	laryngeal suction	1	0.0625	0.38	0.76	0.39	53.9449	4.09048	0.770949	57.3897	6.08244	0.724674	1	0	0.195814	0	0	0.205814
C36P9803I031511b	289	ERS402609	DK36	P9803	2011-03-15	1.897	sinus followup	6	0.375	0.38	0.76	1.15	105.249	4.03695	0.395147	120.754	79.3399	0.34441	1	0	0.661244	0	0	0.671244
C36P9803I112811a	290	ERS402610	DK36	P9803	2011-11-28	2.6	Expectorate	1	0.0625	0.38	0.76	0.28	60.6436	2.92158	0.685791	55.4153	2.34613	0.750493	1	0	0.0672361	0	0	0.0772361
C36P9803I112811b	291	ERS402611	DK36	P9803	2011-11-28	2.6	Expectorate	3	0.1875	0.19	0.38	0.27	56.7169	5.12844	0.73327	50.0232	4.38024	0.831391	1	0	0.113761	0	0	0.123761
C36P9803I090611b	292	ERS402613	DK36	P9803	2011-09-06	2.373	sinus followup	2	0.125	0.75	1.5	0.43	62.1188	3.49914	0.669505	53.0229	2.07495	0.784356	1	0	0.0478634	0	0	0.0578634
C37P2104I090202a	293	ERS402614	DK37	P2104	2002-09-02	0	laryngeal suction	3	0.1875	0.19	0.38	0.39	53.9982	1.1355	0.770189	55.7582	7.09995	0.745879	1	0	0.025415	0	1	0.035415
C06P2104I090606a	294	ERS402615	DK06	P2104	2006-09-06	0	laryngeal suction	4	0.25	0.19	0.38	0.34	47.2654	2.12079	0.8799	77.2951	9.61967	0.538053	1	0	0.530957	0	0	0.540957
C06P2104I090606b	295	ERS402616	DK06	P2104	2006-09-06	0	laryngeal suction	6	0.375	0.19	0.38	1.86	51.389	5.65201	0.809294	63.6056	2.30363	0.653855	1	0	0.310232	0	0	0.320232
C06P2104I030707a	296	ERS402617	DK06	P2104	2007-03-07	0.503	laryngeal suction	0.75	0.046875	1.5	3	1.46	68.1702	9.18921	0.610074	107.859	32.9352	0.385587	1	0	1.76623	0	0	1.77623
C06P2104I101007a	297	ERS402618	DK06	P2104	2007-10-10	1.094	laryngeal suction	2	0.125	1	2	1.6	78.6581	5.99525	0.528729	95.9502	44.1128	0.433442	1	0	0.913153	0	0	0.923153
C06P2104I060408a	298	ERS402619	DK06	P2104	2008-06-04	1.745	tracheal secretion	3	0.1875	1.5	3	1.47	53.1604	4.62018	0.782327	70.7887	15.2659	0.587507	1	0	0.622357	0	0	0.632357
C06P2104I022309a	299	ERS402620	DK06	P2104	2009-02-23	2.463	tracheal secretion	3	0.1875	1	2	1.01	63.1046	11.3731	0.659046	69.8658	10.7679	0.595267	1	0	1.00346	0	0	1.01346
C06P2104I100509a	300	ERS402622	DK06	P2104	2009-10-05	3.081	laryngeal suction	2	0.125	1.5	3	1.45	59.1297	14.531	0.703349	83.0597	24.6269	0.50071	1	0	0.773295	0	0	0.783295
C06P2104I050410a	301	ERS402623	DK06	P2104	2010-05-04	3.661	laryngeal suction	8	0.5	0.75	1.5	1.84	72.9997	3.67576	0.569712	59.5969	4.69076	0.697836	1	0	0.062446	0	0	0.072446
C06P2104I100410a	302	ERS402624	DK06	P2104	2010-10-04	4.078	laryngeal suction	8	0.5	0.5	1	0.7	77.0227	0.478111	0.539955	110.645	9.40772	0.375875	1	0	0.679193	0	0	0.689193
C06P2104I100410b	303	ERS402625	DK06	P2104	2010-10-04	4.078	laryngeal suction	8	0.5	0.75	1.5	1.36	156.383	4.27986	0.265943	72.1823	27.5741	0.576164	1	0	0.46928	0	0	0.47928
C06P2104I050410b	304	ERS402626	DK06	P2104	2010-05-04	3.661	laryngeal suction	8	0.5	0.5	1	0.53	76.9458	0.67144	0.540495	112.908	14.0319	0.368343	1	0	0.555215	0	0	0.565215
C06P2104I110612a	305	ERS402627	DK06	P2104	2012-11-06	6.167	laryngeal suction	4	0.25	0.5	1	0.47	55.5163	2.69063	0.749129	108.77	14.4587	0.382356	1	0	1.49916	0	0	1.50916
C06P2104I110612b	306	ERS402628	DK06	P2104	2012-11-06	6.167	laryngeal suction	6	0.375	0.75	1.5	0.64	65.8733	1.50101	0.631346	90.1505	4.31514	0.461326	1	0	0.137179	0	0	0.147179
C06P2104I110612c	307	ERS402629	DK06	P2104	2012-11-06	6.167	laryngeal suction	6	0.375	0.75	1.5	0.45	60.3604	0.608397	0.689008	65.9385	10.3509	0.630722	1	0	0.146689	0	0	0.156689
C03P4104I093010a	308	ERS402630	DK03	P4104	2010-09-30	3.243	Expectorate	96	6	1	2	2.54	163.228	7.58667	0.25479	202.283	58.8988	0.205597	1	1	0.73365	0	0	0.74365
C03P4104I050311a	309	ERS402631	DK03	P4104	2011-05-03	3.836	laryngeal suction	24	1.5	0.75	1.5	3.26	231.872	15.9736	0.179361	224.783	12.0417	0.185018	1	0	0.00526876	0	0	0.0152688
C03P4104I050311b	310.1	ERS402633	DK03	P4104	2011-05-03	3.836	laryngeal suction	512	32	1	2	1.48	164.612	7.49423	0.252648	166.596	49.3012	0.249639	1	0	0.551266	0	0	0.561266
C03P4104I112409a	311	ERS402634	DK03	P4104	2009-11-24	2.394	sinus surgery	192	12	2	4	3.93	179.36	25.6669	0.231874	224.302	30.5231	0.185415	1	0	0.644155	0	0	0.654155
C03P4104I112409b	311.1	ERS402635	DK03	P4104	2009-11-24	2.394	sinus surgery	512	32	1	2	0.5	34.5742	2.22505	1.20288	79.7064	11.6642	0.521775	1	0	0.162622	0	0	0.172622
C03P4104I112409c	312	ERS402636	DK03	P4104	2009-11-24	2.394	sinus surgery	48	3	1.5	3	2.32	175.901	18.4191	0.236434	145.316	40.2789	0.286196	1	1	0.482726	0	0	0.492726
C03P4104I021408a	313	ERS402637	DK03	P4104	2008-02-14	0.616	laryngeal suction	8	0.5	0.5	1	3.75	55.2852	7.86686	0.75226	61.025	8.56986	0.681504	1	1	0.15963	0	0	0.16963
C03P4104I021408b	314	ERS402638	DK03	P4104	2008-02-14	0.616	laryngeal suction	24	1.5	0.5	1	1.18	67.8287	9.90724	0.613145	56.4993	5.79235	0.736095	1	0	0.0221141	0	0	0.0321142
C03P4104I111907a	315	ERS402639	DK03	P4104	2007-11-19	0.38	sinus surgery	12	0.75	0.5	1	3.18	58.8142	4.03214	0.707123	51.1021	2.23484	0.813837	1	0	0.038403	0	0	0.048403
C03P4104I100908a	316	ERS402640	DK03	P4104	2008-10-09	1.269	tracheal secretion	24	1.5	1.5	3	1.63	72.3173	2.70227	0.575088	66.3507	4.24346	0.626803	1	0	0.232733	0	0	0.242733
C03P4104I070207a	317	ERS402641	DK03	P4104	2007-07-02	0	laryngeal suction	6	0.375	0.38	0.76	2.23	64.7511	2.56244	0.642287	54.068	6.20496	0.769194	1	1	0.114486	0	0	0.124486
C03P4104I070207b	318	ERS402642	DK03	P4104	2007-07-02	0	laryngeal suction	8	0.5	0.38	0.76	1.96	57.6106	3.35121	0.721895	66.7499	1.54533	0.623054	1	0	0.367487	0	0	0.377487
C03P4104I070207c	318.1	ERS402643	DK03	P4104	2007-07-02	0	laryngeal suction	8	0.5	0.38	0.76	3.94	52.3244	4.81266	0.794826	67.8878	15.0135	0.612612	1	0	0.245141	0	0	0.255141
C03P4104I092707a	319	ERS402644	DK03	P4104	2007-09-27	0.235	laryngeal suction	12	0.75	0.75	1.5	1.91	54.5559	4.20219	0.762316	53.1213	3.30215	0.782903	1	1	0.196275	0	0	0.206275
C03P4104I111907b	320	ERS402646	DK03	P4104	2007-11-19	0.38	sinus surgery	16	1	0.5	1	2.14	67.5285	1.30237	0.615871	77.0969	6.65539	0.539436	1	1	0.0974822	0	0	0.107482
C03P4104I111907c	321	ERS402647	DK03	P4104	2007-11-19	0.38	sinus surgery	12	0.75	0.5	1	0.86	47.0392	4.35949	0.884132	116.364	20.4216	0.357403	1	0	0.703552	0	0	0.713552
C03P4104I111907d	322	ERS402648	DK03	P4104	2007-11-19	0.38	sinus surgery	8	0.5	0.5	1	1.3	42.3918	2.9559	0.981059	81.623	10.3519	0.509524	1	0	0.134377	0	0	0.144377
C30P6704I081006a	323	ERS402649	DK30	P6704	2006-08-10	0	laryngeal suction	3	0.1875	0.125	0.25	1.1	48.251	1.64785	0.861926	63.3703	5.37065	0.656282	1	0	0.15268	0	1	0.16268
C46P6704I081308a	324	ERS402650	DK46	P6704	2008-08-13	0	tracheal secretion	1.5	0.09375	0.094	0.188	0.3	53.1594	3.36301	0.782342	59.5159	5.98645	0.698785	1	0	0.0169723	0	1	0.0269723
C36P6704I092611a	325	ERS402651	DK36	P6704	2011-09-26	0	laryngeal suction	1.5	0.09375	0.125	0.25	0.73	53.0799	4.01556	0.783513	58.8713	2.549	0.706437	1	0	0.0202921	0	0	0.0302921
C36P6704I121112a	326	ERS402652	DK36	P6704	2012-12-11	1.209	laryngeal suction	0.75	0.046875	1	2	1.72	48.3367	1.70699	0.860398	62.7385	3.83681	0.662891	1	0	0.0358822	0	0	0.0458822
C36P6704I102312a	327	ERS402653	DK36	P6704	2012-10-23	1.075	laryngeal suction	0.5	0.03125	1	2	1.79	50.2538	3.52947	0.827577	63.6245	5.53611	0.65366	1	0	0.131215	0	0	0.141215
C46P6704I012609a	328	ERS402654	DK46	P6704	2009-01-26	0.452	laryngeal suction	2	0.125	0.125	0.25	3.44	60.6103	0.864203	0.686168	68.5199	4.32386	0.60696	1	0	0.134729	0	1	0.144729
C36P6704I070212a	329	ERS402655	DK36	P6704	2012-07-02	0.768	laryngeal suction	1	0.0625	0.19	0.38	0.89	48.9171	2.63542	0.85019	63.8613	3.49941	0.651237	1	0	0.154894	0	0	0.164894
C44P7004I083110a	330	ERS402657	DK44	P7004	2010-08-31	1.055	sinus followup	6	0.375	0.5	1	0.46	49.8285	8.11919	0.834639	67.7022	24.4718	0.614291	1	0	0.0608713	0	0	0.0708713
C44P7004I042810a	332	ERS402658	DK44	P7004	2010-04-28	0.713	laryngeal suction	8	0.5	0.25	0.5	0.46	45.6596	8.26168	0.910845	64.7896	14.0966	0.641906	1	0	0.175299	0	0	0.185299
C44P7004I083110b	333	ERS402659	DK44	P7004	2010-08-31	1.055	sinus followup	12	0.75	0.5	1	0.95	63.3012	12.9059	0.657	61.6806	7.17422	0.674261	1	0	0.158726	0	0	0.168726
C44P7004I083110c	334	ERS402660	DK44	P7004	2010-08-31	1.055	sinus followup	4	0.25	0.75	1.5	0.23	50.8399	1.01838	0.818036	39.8204	1.41233	1.04441	1	0	0.041575	0	0	0.051575
C44P7004I083110d	335	ERS402661	DK44	P7004	2010-08-31	1.055	sinus followup	16	1	0.38	0.76	0.8	48.7063	7.45379	0.85387	58.4242	6.4727	0.711842	1	0	0.0384305	0	0	0.0484305
C44P7004I081109a	336	ERS402662	DK44	P7004	2009-08-11	0	Expectorate	8	0.5	0.25	0.5	0.38	50.8044	7.67034	0.818608	41.7573	2.23093	0.995965	1	0	0.0763198	0	0	0.0863198
C44P7004I100609a	337	ERS402663	DK44	P7004	2009-10-06	0.153	Expectorate	8	0.5	0.25	0.5	0.22	46.5459	1.71438	0.893502	58.718	8.09346	0.70828	1	0	0.117839	0	0	0.127839
C19P7004I072607a	338	ERS402664	DK19	P7004	2007-07-26	0	Expectorate	2	0.125	0.25	0.5	0.7	46.278	4.11942	0.898673	56.8676	0.741429	0.731328	1	0	0.0161207	0	1	0.0261207
C47P7204I051805a	339	ERS402665	DK47	P7204	2005-05-18	0	laryngeal suction	2	0.125	0.19	0.38	1	51.5575	2.14737	0.806649	65.1047	7.3226	0.6388	1	0	0.0392067	0	1	0.0492067
C48P7204I082410a	340	ERS402667	DK48	P7204	2010-08-24	0	Expectorate	2	0.125	0.25	0.5	1.01	55.8481	2.67628	0.744678	56.5393	1.27034	0.735574	1	0	0.109478	0	1	0.119478
C49P7204I020711a	341	ERS402668	DK49	P7204	2011-02-07	0	laryngeal suction	1.5	0.09375	0.125	0.25	0.9	52.7067	4.68155	0.789061	55.4253	1.70691	0.750358	1	0	0.111543	0	1	0.121543
C19P7204I102312a	342	ERS402669	DK19	P7204	2012-10-23	3.374	laryngeal suction	4	0.25	0.25	0.5	1.5	52.5658	4.45441	0.791176	57.3787	4.95408	0.724814	1	0	0.0108642	0	0	0.0208642
C19P7204I110212a	343	ERS402670	DK19	P7204	2012-11-02	3.4	BAL	3	0.1875	0.125	0.25	3.04	50.0656	1.65164	0.830687	58.1051	2.5782	0.715752	1	0	0.0723536	0	0	0.0823536
C19P7204I110212b	344	ERS402671	DK19	P7204	2012-11-02	3.4	BAL	2	0.125	0.19	0.38	1.09	60.3564	2.53314	0.689054	66.4675	4.33745	0.625702	1	0	0.0143226	0	0	0.0243226
C19P7204I110212c	345	ERS402672	DK19	P7204	2012-11-02	3.4	BAL	2	0.125	0.125	0.25	0.79	59.692	1.79941	0.696724	66.1201	11.0753	0.62899	1	0	0.00496498	0	0	0.014965
C19P7204I060809a	346	ERS402673	DK19	P7204	2009-06-08	0	laryngeal suction	8	0.5	0.38	0.76	1.14	99.363	5.36813	0.418554	95.4887	5.85355	0.435536	1	0	0.0644719	0	0	0.0744719
C19P7204I121609a	347	ERS402674	DK19	P7204	2009-12-16	0.522	laryngeal suction	16	1	0.125	0.25	1.72	59.9219	4.50645	0.69405	61.6524	4.13733	0.674569	1	1	0.0228585	0	0	0.0328585
C19P7204I121609b	348	ERS402675	DK19	P7204	2009-12-16	0.522	laryngeal suction	3	0.1875	0.125	0.25	1.81	49.703	3.57187	0.836747	53.637	5.3899	0.775376	1	0	0.00577959	0	0	0.0157796
C38P7204I011607a	349	ERS402676	DK38	P7204	2007-01-16	0	laryngeal suction	3	0.1875	0.19	0.38	1.99	43.5468	5.16901	0.955038	61.8488	8.71682	0.672427	1	0	0.251798	0	1	0.261798
C08P7304I101712a	351	ERS402678	DK08	P7304	2012-10-17	1.191	laryngeal suction	2	0.125	0.75	1.5	0.23	97.8002	9.97656	0.425243	121.551	33.9735	0.342152	1	0	0.106924	0	0	0.116924
C08P7304I103111a	352	ERS402679	DK08	P7304	2011-10-31	0.23	laryngeal suction	6	0.375	0.38	0.76	1.16	57.3646	2.33455	0.724991	56.1252	6.25435	0.741002	1	0	0.0569225	0	0	0.0669225
C08P7304I080811a	353	ERS402680	DK08	P7304	2011-08-08	0	laryngeal suction	0.75	0.046875	0.125	0.25	0.24	80.3171	3.74128	0.517808	56.7701	0.931392	0.732583	1	0	0.0371686	0	0	0.0471686
C08P7304I050712a	354	ERS402681	DK08	P7304	2012-05-07	0.747	laryngeal suction	2	0.125	0.75	1.5	0.24	85.4736	8.11179	0.48657	54.9395	1.47982	0.756993	1	0	0.0168024	0	0	0.0268024
C39P7304I092706a	355	ERS402682	DK39	P7304	2006-09-27	0	laryngeal suction	12	0.75	0.25	0.5	0.31	52.2966	2.42918	0.79525	57.306	0.361819	0.725733	1	0	0.0207323	0	1	0.0307323
C40P7304I011712a	356	ERS402683	DK40	P7304	2012-01-17	0	sinus surgery	4	0.25	2	4	0.85	54.7102	0.356203	0.760166	72.8275	8.75477	0.571059	1	0	0.0366094	0	1	0.0466094
C40P7304I011712b	357	ERS402684	DK40	P7304	2012-01-17	0	airway secretion	6	0.375	2	4	1.02	58.4872	2.93581	0.711076	73.3993	9.27435	0.56661	1	0	0.021674	0	1	0.031674
C41P7604I051809a	358	ERS402685	DK41	P7604	2009-05-18	1.361	sinus surgery	0.75	0.046875	0.75	1.5	0.42	38.5663	5.16988	1.07837	53.4099	2.0558	0.778673	1	0	0.0324981	0	0	0.0424981
C41P7604I051809b	359	ERS402686	DK41	P7604	2009-05-18	1.361	sinus surgery	1.5	0.09375	2	4	0.63	137.371	5.54244	0.302748	153.5	NA	0.270937	1	0	0.064	0	0	0.074
C41P7604I051809c	360	ERS402688	DK41	P7604	2009-05-18	1.361	sinus surgery	96	6	0.25	0.5	1.9	59.5084	3.40142	0.698874	57.9688	4.65312	0.717435	1	0	0.0558655	0	0	0.0658655
C41P7604I082212a	362	ERS402690	DK41	P7604	2012-08-22	4.622	airway secretion	6	0.375	0.75	1.5	3.71	60.2143	9.53057	0.690681	79.7488	11.2017	0.521498	1	0	0.164162	0	0	0.174162
C41P7604I082212b	363	ERS402691	DK41	P7604	2012-08-22	4.622	airway secretion	2	0.125	0.25	0.5	0.47	44.1627	1.12433	0.941719	52.7529	4.99693	0.788371	0	0	0.00758521	0	0	0.0175852
C41P7604I082212c	364	ERS402692	DK41	P7604	2012-08-22	4.622	airway secretion	16	1	3	6	0.18	58.1006	4.60697	0.715807	57.1845	5.3165	0.727275	1	0	0.0637577	0	0	0.0737577
C41P7604I082212d	365	ERS402693	DK41	P7604	2012-08-22	4.622	airway secretion	32	2	2	4	1.54	63.4016	3.47372	0.655959	98.3022	29.1403	0.423071	1	0	0.237182	0	0	0.247182
C41P7604I010808a	366	ERS402694	DK41	P7604	2008-01-08	0	laryngeal suction	6	0.375	1	2	0.42	52.2693	0.948717	0.795665	60.0711	9.51639	0.692326	1	0	0.0623403	0	0	0.0723403
C41P7604I010808b	367	ERS402695	DK41	P7604	2008-01-08	0	laryngeal suction	3	0.1875	0.25	0.5	0.37	48.1356	5.03353	0.863994	54.9404	3.63069	0.75698	1	0	0.0390307	0	0	0.0490307
C41P7604I052808a	368	ERS402696	DK41	P7604	2008-05-28	0.388	laryngeal suction	4	0.25	0.38	0.76	1.2	54.918	2.76976	0.75729	61.0398	7.63698	0.68134	1	0	0.0872929	0	0	0.0972929
C41P7604I053110a	369	ERS402697	DK41	P7604	2010-05-31	2.396	laryngeal suction	16	1	2	4	2.49	57.1568	2.3292	0.727626	90.5873	17.0914	0.459102	1	0	0.332881	0	0	0.342881
C42P4005I060111a	370	ERS402699	DK42	P4005	2011-06-01	0.004	laryngeal suction	4	0.25	0.25	0.5	2.43	58.9752	5.72534	0.705192	48.3277	7.73482	0.860559	1	0	0.302759	0	1	0.312759
C42P4005I053011a	371	ERS402700	DK42	P4005	2011-05-30	0	laryngeal suction	6	0.375	0.125	0.25	2.12	51.9925	2.80742	0.799901	56.0089	13.8142	0.742539	1	0	0.112188	0	1	0.122188
C43P4005I101210a	372	ERS402701	DK43	P4005	2010-10-12	0.992	laryngeal suction	1.5	0.09375	0.19	0.38	0.56	48.9987	5.76961	0.848775	52.39	6.7898	0.793832	1	0	0.0493229	0	0	0.0593229
C43P4005I101509a	373	ERS402702	DK43	P4005	2009-10-15	0	laryngeal suction	4	0.25	0.064	0.128	0.95	53.885	0.460563	0.771808	85.0062	4.69865	0.489245	1	0	0.0382865	0	0	0.0482865
C41P7604I102511a	374	ERS402703	DK41	P7604	2011-10-25	3.797	laryngeal suction	16	1	1.5	3	2.58	67.1898	1.26919	0.618975	136.91	41.971	0.303767	1	0	0.170476	0	0	0.180476
C41P7604I102511b	375	ERS402704	DK41	P7604	2011-10-25	3.797	laryngeal suction	3	0.1875	0.25	0.5	0.66	71.0857	3.55799	0.585052	69.964	6.02442	0.594432	1	0	0.0641662	0	0	0.0741662
C41P7604I030712a	377	ERS402705	DK41	P7604	2012-03-07	4.164	laryngeal suction	2	0.125	0.19	0.38	0.25	56.785	0.404663	0.732391	61.5214	4.89396	0.676006	0	0	0.0457	0	0	0.0557
C41P7604I012511a	378	ERS402706	DK41	P7604	2011-01-25	3.047	laryngeal suction	6	0.375	0.5	1	1.69	61.3939	0.682496	0.67741	77.0791	11.2239	0.53956	1	0	0.193869	0	0	0.203869
C41P7604I012511b	379	ERS402707	DK41	P7604	2011-01-25	3.047	laryngeal suction	12	0.75	1	2	0.63	59.0666	4.11633	0.7041	65.4825	5.82801	0.635114	1	0	0.0273115	0	0	0.0373115
C41P7604I031710a	380	ERS402709	DK41	P7604	2010-03-17	2.191	laryngeal suction	24	1.5	1.5	3	3.55	60.3896	6.14507	0.688676	91.9558	11.9726	0.45227	1	0	0.261346	0	0	0.271346
C40P7604I072905a	381	ERS402710	DK40	P7604	2005-07-29	0	tracheal secretion	1.5	0.09375	0.125	0.25	0.71	43.872	3.98234	0.947959	75.2385	5.29252	0.55276	1	0	0.297152	0	1	0.307152
C26P9904I112012a	382	ERS402711	DK26	P9904	2012-11-20	0	Expectorate	2	0.125	0.38	0.76	1.63	50.5836	4.48045	0.822181	56.9218	4.73678	0.730631	1	0	0.0470251	0	0	0.0570251
C26P9904I120712a	383	ERS402712	DK26	P9904	2012-12-07	0.048	BAL	1.5	0.09375	0.25	0.5	0.22	53.0847	2.54271	0.783442	58.2723	0.87732	0.713699	1	0	0.0271926	0	0	0.0371926
C26P9904I120712b	384	ERS402713	DK26	P9904	2012-12-07	0.048	BAL	0.19	0.011875	0.19	0.38	0.42	52.5014	0.906629	0.792147	61.2595	3.08972	0.678896	1	0	0.0909692	0	0	0.100969
C26P9904I120712c	385	ERS402714	DK26	P9904	2012-12-07	0.048	BAL	0.125	0.0078125	0.38	0.76	0.4	50.8834	6.40509	0.817336	55.6092	5.58372	0.747876	1	0	0.0631811	0	0	0.0731811
C50P9904I070809a	386	ERS402715	DK50	P9904	2009-07-08	0	Expectorate	2	0.125	0.19	0.38	2.67	47.7859	2.40048	0.870315	54.3179	8.42458	0.765657	1	0	0.0375172	0	1	0.0475172
C50P9904I083109a	387	ERS402716	DK50	P9904	2009-08-31	0.147	Expectorate	2	0.125	0.125	0.25	2.84	48.9065	6.53364	0.850374	57.306	7.13697	0.725733	1	0	0.0934019	0	1	0.103402
C51P9904I072407a	388	ERS402717	DK51	P9904	2007-07-24	0	Expectorate	1	0.0625	0.19	0.38	1.18	48.7251	3.28612	0.85354	58.2215	6.48593	0.714321	1	0	0.0779716	0	1	0.0879716
C06P9904I100306a	389	ERS402718	DK06	P9904	2006-10-03	0.55	Expectorate	3	0.1875	0.125	0.25	1.67	43.5813	1.66931	0.954281	113.514	11.4931	0.366377	1	0	0.323581	0	0	0.333581
C06P9904I031506a	390	ERS402720	DK06	P9904	2006-03-15	0	Expectorate	6	0.375	0.19	0.38	5.84	57.0205	2.6466	0.729366	69.0857	9.13548	0.601989	1	1	0.183319	0	0	0.193319
C06P9904I032406a	391	ERS402721	DK06	P9904	2006-03-24	0.025	Expectorate	12	0.75	0.125	0.25	1.5	44.8424	4.49578	0.927444	64.2361	7.27778	0.647437	1	0	0.458732	0	0	0.468732
C06P9904I032406b	392	ERS402722	DK06	P9904	2006-03-24	0.025	Expectorate	8	0.5	0.125	0.25	0.73	56.7741	0.623598	0.732532	56.1759	5.33168	0.740333	1	0	0.159944	0	0	0.169944
C45P0205I061511a	393	ERS402723	DK45	P0205	2011-06-15	0.025	laryngeal suction	2	0.125	0.19	0.38	0.46	47.2319	4.77428	0.880524	52.5664	9.25842	0.791168	1	0	0.0608158	0	0	0.0708158
C45P0205I071211a	394	ERS402724	DK45	P0205	2011-07-12	0.1	laryngeal suction	3	0.1875	0.19	0.38	0.5	44.3738	4.2762	0.937238	45.7269	3.08142	0.909504	1	0	0.00287084	0	0	0.0128708
C45P0205I120611a	395	ERS402725	DK45	P0205	2011-12-06	0.5	laryngeal suction	3	0.1875	0.19	0.38	0.63	44.4464	4.36348	0.935707	42.8823	6.90516	0.969836	1	0	0.00361323	0	0	0.0136132
C45P0205I060611a	396	ERS402726	DK45	P0205	2011-06-06	0	laryngeal suction	2	0.125	0.125	0.25	0.8	52.9104	4.79524	0.786024	49.096	10.9338	0.847092	1	0	0.0165762	0	0	0.0265762
C36P7704I042208a	397	ERS402727	DK36	P7704	2008-04-22	0.825	tracheal secretion	2	0.125	0.25	0.5	5.87	62.2676	1.31966	0.667905	75.3689	8.40234	0.551804	0	0	0.196195	0	0	0.206195
C06P7704I030409a	398	ERS402728	DK06	P7704	2009-03-04	0	tracheal secretion	2	0.125	1.5	3	5.27	50.4635	1.44269	0.824137	66.1687	10.1602	0.628527	1	0	0.447733	0	1	0.457733
C36P7704I071409a	399	ERS402729	DK36	P7704	2009-07-14	2.053	laryngeal suction	4	0.25	4	8	1.34	93.4512	5.13199	0.445033	155.552	13.964	0.267363	0	0	0.14173	1	0	0.15173
C36P7704I031610b	401	ERS402732	DK36	P7704	2010-03-16	2.725	sinus surgery	8	0.5	12	24	0.96	52.2326	1.09431	0.796224	59.8715	5.16116	0.694634	0	0	0.0524267	1	0	0.0624267
C36P7704I031610d	403	ERS402734	DK36	P7704	2010-03-16	2.725	sinus surgery	96	6	4	8	0.85	93.3761	25.1379	0.44539	53.6866	NA	0.774659	0	0	0.0354481	1	0	0.0454481
C36P7704I031610e	404	ERS402735	DK36	P7704	2010-03-16	2.725	sinus surgery	6	0.375	12	24	2.96	147.449	18.87	0.282055	130.129	19.2374	0.319596	0	0	0.129101	1	0	0.139101
C52P7704I100411a	405	ERS402736	DK52	P7704	2011-10-04	0.153	laryngeal suction	1.5	0.09375	0.19	0.38	0.8	51.7893	1.60233	0.80304	62.0674	4.76063	0.670059	1	0	0.0305847	0	1	0.0405847
C52P7704I080911a	406	ERS402737	DK52	P7704	2011-08-09	0	laryngeal suction	1.5	0.09375	0.19	0.38	0.52	59.9267	6.69321	0.693995	58.9202	4.89422	0.70585	1	0	0.186976	0	1	0.196976
C36P7704I020810a	407	ERS402738	DK36	P7704	2010-02-08	2.62	laryngeal suction	32	2	8	16	2.67	188.504	51.5932	0.220626	153.698	43.0641	0.270588	0	0	0.139496	1	0	0.149496
C36P7704I112408b	409	ERS402740	DK36	P7704	2008-11-24	1.414	laryngeal suction	32	2	0.38	0.76	2.77	79.7086	5.30976	0.521761	85.0413	3.70057	0.489043	0	0	0.489477	0	0	0.499477
C36P7704I062507a	410	ERS402742	DK36	P7704	2007-06-25	0	laryngeal suction	12	0.75	0.125	0.25	3.47	61.8518	12.1227	0.672395	74.6777	5.54525	0.556911	1	0	0.137977	0	0	0.147977
C36P7704I062507b	410.1	ERS402743	DK36	P7704	2007-06-25	0	laryngeal suction	4	0.25	0.19	0.38	1.33	69.213	1.52196	0.600882	66.2701	3.59217	0.627565	1	0	0.0831709	0	0	0.0931709
C18P5504I110612a	411	ERS402744	DK18	P5504	2012-11-06	1.317	Expectorate	4	0.25	0.19	0.38	1.39	66.9529	3.28497	0.621165	75.3998	11.7088	0.551578	1	0	0.293876	0	0	0.303876
C18P5504I042612a	412	ERS402745	DK18	P5504	2012-04-26	0.788	BAL	3	0.1875	0.38	0.76	1.18	66.7231	2.2337	0.623305	78.6251	8.58974	0.528951	1	0	0.249025	0	0	0.259025
C18P5504I042612b	412.1	ERS402746	DK18	P5504	2012-04-26	0.788	laryngeal suction	3	0.1875	0.125	0.25	1.3	60.0084	5.77569	0.69305	77.4678	10.4652	0.536853	1	0	0.0973753	0	0	0.107375
C18P5504I091211a	413	ERS402747	DK18	P5504	2011-09-12	0.167	Expectorate	3	0.1875	0.094	0.188	0.65	77.2153	6.84252	0.538608	80.8597	6.24456	0.514333	1	0	0.142019	0	0	0.152019
C18P5504I091211b	413.1	ERS402748	DK18	P5504	2011-09-12	0.167	Expectorate	3	0.1875	0.094	0.188	0.58	66.9509	3.02059	0.621184	88.1226	9.04779	0.471943	1	0	0.206276	0	0	0.216276
C18P5504I071211a	414	ERS402749	DK18	P5504	2011-07-12	0	Expectorate	2	0.125	0.125	0.25	0.42	54.3704	4.20954	0.764916	55.1575	12.7474	0.754002	1	1	0.154402	0	0	0.164402
C19P5504I120109a	415	ERS402750	DK19	P5504	2009-12-01	1.956	sinus surgery	2	0.125	0.125	0.25	0.4	64.959	6.23168	0.640232	71.0151	0.913348	0.585634	1	1	0.0652203	0	0	0.0752203
C19P5504I111008a	416	ERS402751	DK19	P5504	2008-11-10	0.897	Expectorate	3	0.1875	0.19	0.38	0.43	62.1249	8.45056	0.669439	64.7985	7.00417	0.641817	1	0	0.0408049	0	0	0.0508049
C19P5504I121707a	417	ERS402752	DK19	P5504	2007-12-17	0	laryngeal suction	1.2	0.075	0.19	0.38	0.41	62.0564	1.79835	0.670177	66.7206	5.88223	0.623329	1	0	0.0935021	0	0	0.103502
C18P5504I042612c	440	ERS402780	DK18	P5504	2012-04-26	0.788	BAL	2	0.125	0.094	0.188	1.9	77.4089	6.39144	0.537262	87.9722	4.05179	0.47275	1	0	0.147817	0	0	0.157817
C04P2505I010313c	LRJ01.1	not_published	DK04	P2505	2013-01-03	5.328	laryngeal suction	2	0.125	0.094	0.188	0.44	50.7595	6.07969	0.819331	73.81	11.2611	0.563458	1	0	0.144734	0	0	0.154734
C04P2505I010313b	LRJ02	ERS402838	DK04	P2505	2013-01-03	5.328	laryngeal suction	0.19	0.011875	0.38	0.76	0.85	44.7189	3.82794	0.930005	73.2732	10.6867	0.567586	1	1	0.246527	0	0	0.256527
C07P5005I052213a	LRJ05	ERS402841	DK07	P5005	2013-05-22	1.503	laryngeal suction	3	0.1875	1.5	3	0.38	71.3519	4.43484	0.58287	88.4338	17.7339	0.470282	1	0	0.328638	0	0	0.338638
C13P0504I120512b	LRJ07	ERS402843	DK13	P0504	2012-12-05	7.07	laryngeal suction	1.5	0.09375	0.25	0.5	0.71	78.0392	4.39485	0.532922	70.3605	22.7028	0.591082	1	0	0.408403	0	0	0.418403
C12P1404I112912a	LRJ08	ERS402844	DK12	P1404	2012-11-29	6.6518	sinus surgery	0.25	0.015625	0.75	1.5	0.44	87.1778	3.58088	0.477058	202.396	3.29997	0.205483	0	0	0.144011	0	0	0.154011
C12P1404I041713a	LRJ09	ERS402845	DK12	P1404	2013-04-17	7.0356	laryngeal suction	16	1	1.5	3	5.56	228.005	24.0819	0.182403	211.088	23.6575	0.197022	0	0	0.00267491	0	0	0.0126749
C54P3305I111411a	LRJ10	not_published	DK54	P3305	2011-11-14	0.189	laryngeal suction	2	0.125	0.094	0.188	0.79	42.9286	1.64737	0.968791	57.483	0.498436	0.723498	1	0	0.0550674	0	1	0.0650674
C54P3305I090611a	LRJ11	not_published	DK54	P3305	2011-09-06	0	laryngeal suction	1	0.0625	0.094	0.188	0.94	43.9793	2.88313	0.945645	57.9039	7.69617	0.718239	1	0	0.0334951	0	1	0.0434951
C54P3205I111411a	LRJ12	not_published	DK54	P3205	2011-11-14	0.173	laryngeal suction	6	0.375	0.75	1.5	1.26	46.9204	1.61414	0.88637	59.2546	4.01573	0.701867	1	0	0.0709463	0	1	0.0809463
C54P3205I091211a	LRJ13	not_published	DK54	P3205	2011-09-12	0	laryngeal suction	1.5	0.09375	1.5	3	0.69	48.3974	1.71279	0.85932	59.3613	3.1683	0.700605	1	1	0.0583669	0	1	0.0683669
C09P0804I010213a	LRJ14	ERS402846	DK09	P0804	2013-01-02	6.65	Expectorate	0.75	0.046875	1	2	1.23	64.6636	0.492766	0.643156	74.5138	8.32787	0.558136	1	0	0.132616	0	0	0.142616
C09P0804I010213b	LRJ15	ERS402847	DK09	P0804	2013-01-02	6.65	Expectorate	1	0.0625	1.5	3	0.86	74.5914	7.09673	0.557555	97.5664	18.1029	0.426262	1	0	0.209646	0	0	0.219646
C15P1905I041913a	LRJ16	ERS402848	DK15	P1905	2013-04-19	4.758	BAL	2	0.125	1	2	0.28	48.1103	2.50999	0.864448	66.6334	8.35856	0.624144	1	1	0.0184336	1	0	0.0284336
C12P1404I070510a	LRJ19	ERS402851	DK12	P1404	2010-07-05	4.2527	laryngeal suction	96	6	2	4	2.58	115.605	6.21206	0.359749	67.2099	30.4629	0.61879	1	1	0.271778	0	0	0.281778
C54P0305I100611a	LRJ21	not_published	DK54	P0305	2011-10-06	0.322	sinus surgery	3	0.1875	1.5	3	1.13	59.6942	5.26712	0.696698	60.3728	6.83938	0.688867	1	0	0.0723983	0	0	0.0823983
C54P0305I100611b	LRJ22	not_published	DK54	P0305	2011-10-06	0.322	sinus surgery	0.75	0.046875	0.094	0.188	0.62	47.6794	2.81766	0.872261	53.1507	1.18954	0.78247	1	0	0.0670026	0	0	0.0770026
C54P0305I061011a	LRJ23	not_published	DK54	P0305	2011-06-10	0	laryngeal suction	2	0.125	0.125	0.25	1.05	46.1673	1.63222	0.900829	67.5047	16.9269	0.616088	1	1	0.143838	0	0	0.153838
C54P0305I022912a	LRJ24	not_published	DK54	P0305	2012-02-29	0.719	sinus surgery	2	0.125	0.19	0.38	2.05	48.1344	5.78373	0.864014	57.7826	1.75072	0.719746	1	1	0.0599716	0	0	0.0699716
C54P0305I080812a	LRJ25	not_published	DK54	P0305	2012-08-08	1.161	laryngeal suction	4	0.25	0.047	0.094	1.83	58.2646	2.08476	0.713792	74.289	4.07936	0.559825	1	0	0.472499	0	0	0.482499
C54P0305I052913a	LRJ26	not_published	DK54	P0305	2013-05-29	1.969	laryngeal suction	8	0.5	0.047	0.094	2.25	56.0071	5.01954	0.742563	68.4286	6.01377	0.60777	1	0	0.276239	0	0	0.286239
C55P0405I032305a	LRJ27	not_published	DK55	P0405	2005-03-23	0	Expectorate	3	0.1875	0.125	0.25	0.37	50.8781	4.32667	0.81742	56.6103	2.1381	0.734652	1	0	0.0849333	0	0	0.0949333
C55P0405I081606a	LRJ28	not_published	DK55	P0405	2006-08-16	0	laryngeal suction	1.5	0.09375	1.5	3	4.2	239.162	7.5909	0.173894	49.7469	NA	0.836008	0	0	0.0585908	0	0	0.0685908
C55P0405I050807a	LRJ29	not_published	DK55	P0405	2007-05-08	0.728	laryngeal suction	4	0.25	0.5	1	3.2	210.635	25	0.197445	225.004	6.76784	0.184836	1	0	0	0	0	0.01
C54P0405I080811a	LRJ31	not_published	DK54	P0405	2011-08-08	0	laryngeal suction	2	0.125	0.094	0.188	0.88	47.0161	5.19004	0.884566	54.0776	3.3535	0.769059	1	0	0.0272476	0	1	0.0372476
C18P0405I120512a	LRJ32	not_published	DK18	P0405	2012-12-05	0	laryngeal suction	4	0.25	32	64	1.36	82.0395	7.96647	0.506936	71.1423	17.9836	0.584587	1	0	0.0284863	0	0	0.0384863
C18P0405I121812a	LRJ33	not_published	DK18	P0405	2012-12-18	0.036	BAL	0.125	0.0078125	2	4	1.42	94.0921	8.66709	0.442001	113.92	22.4963	0.365071	1	0	0.0202383	0	0	0.0302383
C18P0405I121812b	LRJ34	not_published	DK18	P0405	2012-12-18	0.036	BAL	0.125	0.0078125	6	12	1.97	145.233	41.3513	0.28636	65.516	4.40831	0.634789	1	0	0.159283	0	0	0.169283
C18P0405I052913a	LRJ35	not_published	DK18	P0405	2013-05-29	0.482	laryngeal suction	0.19	0.011875	32	64	2.4	51.0072	9.32969	0.815352	53.5988	7.24854	0.775928	1	0	0.0276213	0	0	0.0376213
C17P3804I012308a	A	ERS402825	DK17	P3804	2008-01-23	1.383	sinus surgery	3	0.1875	0.25	0.5	2.1	43.0235	4.19624	0.966655	84.3075	12.9583	0.4933	1	0	0.200665	0	0	0.210665
C17P3804I102208a	B	ERS402826	DK17	P3804	2008-10-22	2.13	sinus surgery	3	0.1875	0.19	0.38	0.51	115.865	16.1283	0.358942	174.726	34.2608	0.238023	1	0	0.524028	0	0	0.534028
C17P3804I040511a	C	ERS402827	DK17	P3804	2011-04-05	4.583	sinus surgery	4	0.25	0.19	0.38	0.62	54.1227	6.18373	0.768417	68.8017	13.4256	0.604473	1	0	0.235613	0	0	0.245613
C17P3804I102208b	D	ERS402828	DK17	P3804	2008-10-22	2.13	sinus surgery	4	0.25	0.125	0.25	2.23	45.5256	1.73148	0.913526	88.1586	10.1611	0.47175	1	0	0.413669	0	0	0.423669
C17P3804I102208c	E	ERS402829	DK17	P3804	2008-10-22	2.13	sinus surgery	3	0.1875	0.125	0.25	1.82	66.3849	9.16976	0.62648	108.055	26.3464	0.384887	1	0	0.416084	0	0	0.426084
C17P3804I041812a	F	ERS402830	DK17	P3804	2012-04-18	5.619	sinus followup	32	2	0.125	0.25	0.94	38.7046	2.60221	1.07452	53.1846	4.65732	0.781972	1	0	0.199632	0	0	0.209632
C17P3804I102208d	G	ERS402831	DK17	P3804	2008-10-22	2.13	sinus surgery	2	0.125	0.094	0.188	3.32	54.9931	4.08585	0.756255	66.0653	16.041	0.629511	1	0	0.384614	0	0	0.394614
C17P3804I102208e	H	ERS402832	DK17	P3804	2008-10-22	2.13	sinus surgery	6	0.375	0.25	0.5	2.94	63.2417	3.4997	0.657617	68.3128	10.6825	0.6088	1	0	0.08575	0	0	0.09575
C17P3804I090506a	Ii	ERS402833	DK17	P3804	2006-09-05	0	laryngeal suction	3	0.1875	0.094	0.188	1.63	38.1745	0.893762	1.08944	45.7528	7.36431	0.908989	1	0	0.126062	0	0	0.136062
C17P3804I040511b	J	ERS402834	DK17	P3804	2011-04-05	4.583	sinus surgery	8	0.5	0.19	0.38	1.47	54.1623	5.68888	0.767856	59.454	2.41013	0.699512	1	0	0.0631133	0	0	0.0731133
C17P3804I102208f	K	ERS402835	DK17	P3804	2008-10-22	2.13	sinus surgery	3	0.1875	0.094	0.188	2.61	56.6546	1.34909	0.734077	112.841	32.766	0.368563	1	0	0.409856	0	0	0.419856
C17P3804I040511c	L	ERS402836	DK17	P3804	2011-04-05	4.583	sinus surgery	0.5	0.03125	0.25	0.5	2.87	48.9401	4.47412	0.849791	65.1092	3.71052	0.638755	0	0	0.192532	0	0	0.202532
C17P3804I040511d	M	ERS402853	DK17	P3804	2011-04-05	4.583	sinus surgery	0.094	0.005875	0.5	1	4.4	57.1225	4.9214	0.728064	83.7362	11.2576	0.496665	1	0	0.344054	0	0	0.354054
C17P3804I041812b	N	ERS402854	DK17	P3804	2012-04-18	5.619	sinus followup	0.25	0.015625	0.032	0.064	1.72	45.1697	6.93867	0.920725	55.8226	2.66374	0.745018	1	0	0.339167	0	0	0.349167
C17P3804I040511e	O	ERS402858	DK17	P3804	2011-04-05	4.583	sinus surgery	2	0.125	0.064	0.128	1.05	91.9515	15.3402	0.452291	71.6816	14.8454	0.580188	1	0	0.237205	0	0	0.247205
C17P3804I102208g	P	ERS402859	DK17	P3804	2008-10-22	2.13	Expectorate	2	0.125	0.19	0.38	1.12	47.035	10.4645	0.88421	68.7591	8.05698	0.604848	1	0	0.243836	0	0	0.253836
C17P3804I012308d	Q	ERS402860	DK17	P3804	2008-01-23	1.383	sinus surgery	4	0.25	0.19	0.38	2.24	41.6588	2.28487	0.99832	80.692	26.3398	0.515402	1	0	0.309915	0	0	0.319915
C17P3804I012907a	R	ERS402861	DK17	P3804	2007-01-29	0.399	laryngeal suction	8	0.5	0.38	0.76	0.59	39.9401	2.23839	1.04128	55.3085	6.99376	0.751943	1	1	0.260058	0	0	0.270058
C17P3804I102208h	S	ERS402862	DK17	P3804	2008-10-22	2.13	sinus surgery	4	0.25	0.125	0.25	3	54.9579	3.19809	0.75674	81.6733	4.63795	0.509209	1	0	0.595814	0	0	0.605814
C17P3804I102208i	T	ERS402863	DK17	P3804	2008-10-22	2.13	sinus surgery	4	0.25	0.094	0.188	2.04	53.1611	5.11874	0.782317	73.8252	7.76833	0.563342	1	0	0.250602	0	0	0.260602
C17P3804I040511f	U	ERS402864	DK17	P3804	2011-04-05	4.583	sinus followup	32	2	0.125	0.25	0.68	43.0486	6.25743	0.96609	51.8991	3.01634	0.80134	1	1	0.108799	0	0	0.118799
C17P3804I041812d	V	ERS402865	DK17	P3804	2012-04-18	5.619	laryngeal suction	0.38	0.02375	0.032	0.064	2.05	44.3279	5.87836	0.938208	58.5708	4.45191	0.710061	1	0	0.427472	0	0	0.437472
C17P3804I040511g	X	ERS402866	DK17	P3804	2011-04-05	4.583	sinus surgery	2	0.125	0.064	0.128	1.23	90.4111	6.66007	0.459997	49.5625	5.71912	0.839118	1	0	0.188748	0	0	0.198748
C17P3804I040511h	Y	ERS402867	DK17	P3804	2011-04-05	4.583	sinus surgery	8	0.5	0.25	0.5	0.61	64.7424	4.17882	0.642374	58.8519	8.07481	0.706669	0	0	0.056699	0	0	0.066699
C17P3804I040511i	Z	ERS402868	DK17	P3804	2011-04-05	4.583	sinus surgery	32	2	0.19	0.38	0.5	50.1772	5.11159	0.828839	54.4865	5.16115	0.763287	0	0	0.182555	0	0	0.192555
C17P3804I012308b	NA10	ERS402855	DK17	P3804	2008-01-23	1.383	sinus surgery	3	0.1875	0.5	1	0.47	48.8824	6.93063	0.850794	82.9139	15.2853	0.50159	1	1	0.0733606	0	0	0.0833606
C17P3804I012308c	NA11	ERS402856	DK17	P3804	2008-01-23	1.383	sinus surgery	2	0.125	0.19	0.38	0.54	62.6932	13.0712	0.663371	82.9063	7.91672	0.501636	1	1	0.0796418	0	0	0.0896418
C17P3804I041812c	NA31	ERS402857	DK17	P3804	2012-04-18	5.619	laryngeal suction	48	3	0.125	0.25	1.08	71.8384	7.66319	0.578922	85.5451	6.01674	0.486162	1	0	0.0550987	0	0	0.0650987
C35P3004I041513a	500	not_published	DK35	P3004	2013-04-15	7.089	Expectorate	8	0.5	0.38	0.76	5.6	52.5868	2.29293	0.79086	167.051	NA	0.248959	1	0	0.0787774	0	0	0.0887774
C57P9204I092612a	501	not_published	DK57	P9204	2012-09-26	4.047	laryngeal suction	4	0.25	2	4	0.4	100.103	9.61274	0.415459	103.017	6.10045	0.403709	1	0	0.0301972	0	0	0.0401972
C26P9904I091013a	503	not_published	DK26	P9904	2013-09-10	0.806	sinus	0.125	0.0078125	0.19	0.38	0.28	62.6002	2.63617	0.664356	61.3364	7.25134	0.678044	1	0	0.0583677	0	0	0.0683677
C26P9904I091013b	504	not_published	DK26	P9904	2013-09-10	0.806	sinus	0.19	0.011875	0.19	0.38	0.25	61.1688	4.75631	0.679903	64.9102	2.04568	0.640713	1	0	0.0761784	0	0	0.0861784
C57P9204I062513a	505	not_published	DK57	P9204	2013-06-25	4.795	Sinus	8	0.5	2	4	0.33	95.5685	10.0036	0.435173	79.7681	1.77098	0.521372	1	0	0.000528504	0	0	0.0105285
C57P9204I062513b	505.1	not_published	DK57	P9204	2013-06-25	4.795	Sinus	6	0.375	2	4	0.68	56.4565	11.2716	0.736653	102.355	7.28967	0.40632	0	0	0.0372255	0	0	0.0472255
C26P9904I091013c	508	not_published	DK26	P9904	2013-09-10	0.806	BAL	0.125	0.0078125	0.38	0.76	1.21	53.8332	7.1781	0.77255	63.4612	6.96578	0.655343	1	0	0.187493	0	0	0.197493
C26P9904I091013d	509	not_published	DK26	P9904	2013-09-10	0.806	BAL	0.016	0.001	0.38	0.76	1.92	93.8167	2.44934	0.443299	70.6859	20.3016	0.588361	0	0	0.185649	0	0	0.195649
C36P6704I022613a	510	not_published	DK36	P6704	2013-02-26	1.42	Sinus	1	0.0625	0.5	1	0.33	48.6134	6.22877	0.855501	64.3012	1.46618	0.646782	1	0	0.0218091	0	0	0.0318091
C08P5304I111011a	511	not_published	DK08	P5304	2011-11-10	6.995	laryngeal suction	3	0.1875	8	16	0.77	96.1993	6.96168	0.43232	65.8952	3.57377	0.631136	1	0	0.0103017	0	0	0.0203017
C08P5304I111011b	511.1	not_published	DK08	P5304	2011-11-10	6.995	laryngeal suction	4	0.25	12	24	0.47	92.2343	6.394	0.450904	71.5239	3.92206	0.581467	1	0	0.111652	0	0	0.121652
C08P5304I111204a	512	not_published	DK08	P5304	2004-11-12	0	Expectorate	4	0.25	0.19	0.38	0.51	51.3168	2.91328	0.810433	56.2146	5.46579	0.739823	1	0	0.0282696	0	0	0.0382696
C08P5304I110205a	513	not_published	DK08	P5304	2005-11-02	0.973	laryngeal suction	12	0.75	0.38	0.76	1.27	59.686	3.04919	0.696794	65.5461	3.9342	0.634498	1	0	0.0736162	0	0	0.0836162
C08P5304I101106a	514	not_published	DK08	P5304	2006-10-11	1.914	laryngeal suction	2	0.125	0.5	1	0.45	54.4439	2.90816	0.763884	55.2665	4.13167	0.752515	1	0	0.100417	0	0	0.110417
C32P8203I081210a	515	not_published	DK32	P8203	2010-08-12	3.481	Expectorate	12	0.75	1.5	3	1.2	102.5	15.185	0.405746	57.9728	NA	0.717385	1	1	0.21016	0	0	0.22016
C32P8203I081210b	515.1	not_published	DK32	P8203	2010-08-12	3.481	Expectorate	12	0.75	1.5	3	8.19	122.993	5.92361	0.338139	99.6246	10.6438	0.417456	1	0	0.602066	0	0	0.612066
C08P5304I092909a	516	not_published	DK08	P5304	2009-09-29	4.881	laryngeal suction	2	0.125	4	8	1.32	49.5185	2.08534	0.839865	58.845	4.97107	0.706752	1	0	0.0921643	0	0	0.102164
C08P5304I121410a	517	not_published	DK08	P5304	2010-12-14	6.089	laryngeal suction	2	0.125	8	16	0.98	91.2004	1.25363	0.456016	68.2099	5.61761	0.609718	1	0	0.0474076	0	0	0.0574076
C08P5304I121907a	518	not_published	DK08	P5304	2007-12-19	3.103	laryngeal suction	2	0.125	4	8	1.01	48.0752	1.5766	0.865078	60.7524	4.14767	0.684563	1	0	0.0798836	0	0	0.0898836
C08P5304I101408a	519	not_published	DK08	P5304	2008-10-14	3.923	laryngeal suction	3	0.1875	3	6	1.37	49.2378	0.701828	0.844652	58.9917	2.01785	0.704995	1	0	0.0465977	0	0	0.0565977
C08P5304I110712a	521	not_published	DK08	P5304	2012-11-07	7.986	laryngeal suction	3	0.1875	8	16	0.97	96.435	0.835288	0.431263	70.8876	1.85279	0.586687	1	0	0.0362206	0	0	0.0462206
C08P5304I030613a	522	not_published	DK08	P5304	2013-03-06	8.317	laryngeal suction	6	0.375	12	24	0.72	98.2799	0.817591	0.423167	68.1978	7.76605	0.609827	1	0	0.0102625	0	0	0.0202625
C08P6904I022111a	523	not_published	DK08	P6904	2011-02-21	0	laryngeal suction	0.25	0.015625	0.064	0.128	1.49	57.7871	1.02959	0.719691	72.005	9.54828	0.577583	0	0	0.0145866	0	1	0.0245866
C58P6904I111307a	524	not_published	DK58	P6904	2007-11-13	2.087	sinus surgery	1	0.0625	1.5	3	0.54	47.2746	2.40966	0.879728	66.477	1.64098	0.625612	1	0	0.0204028	0	0	0.0304028
C58P6904I041508a	525	not_published	DK58	P6904	2008-04-15	2.509	laryngeal suction	1	0.0625	1.5	3	0.74	46.6081	1.10623	0.892308	65.0114	5.63157	0.639716	1	0	0.0119239	0	0	0.0219239
C58P1404I033108d	526	not_published	DK58	P1404	2008-03-31	0	sinus surgery	1	0.0625	0.064	0.128	1.19	48.2383	3.27557	0.862153	48.1895	5.84432	0.863028	1	0	0.0604716	0	1	0.0704716
C58P6904I082107a	528	not_published	DK58	P6904	2007-08-21	1.859	laryngeal suction	1.5	0.09375	0.094	0.188	0.65	49.4946	2.94867	0.84027	54.0922	1.37078	0.76885	1	0	0.0330736	0	0	0.0430736
C40P6904I090506a	529	not_published	DK40	P6904	2006-09-05	0	laryngeal suction	2	0.125	0.25	0.5	1.01	52.5976	5.10204	0.790698	54.4568	5.94156	0.763703	1	0	0.0684308	0	1	0.0784308
C58P6904I101205a	530	not_published	DK58	P6904	2005-10-12	0	laryngeal suction	1.5	0.09375	0.094	0.188	0.63	45.6832	1.82657	0.910375	55.8647	1.47848	0.744456	1	0	0.099667	0	0	0.109667
C58P6904I060908a	531	not_published	DK58	P6904	2008-06-09	2.658	sinus surgery	1	0.0625	1.5	3	0.75	47.4504	0.991158	0.87647	62.348	1.77429	0.667044	1	0	0.0143414	0	0	0.0243414
