# Supplementary material for: Evolutionary highways to persistent bacterial infection
Source: Nat Commun. 2019 Feb 7;10:629. doi: 10.1038/s41467-019-08504-7 (PMC6367392; doi:10.1038/s41467-019-08504-7)
Supplement: Supplementary file 5 — Supplementary Data 2 [file 41467_2019_8504_MOESM5_ESM.xlsx]

## Sheet: Supplementary_Table1
Genotype	Patient	Total number of isolates in analysis	Total unique nonSynSNPs	Total unique synSNPs	Overall dN/dS	Total number of mutations	Expected nonsynonymous mutations	Probability of neutral selection	Number of isolates 0-3 years	0-3 year unique nonSynSNPs	0-3 year unique synSNPs	0-3 year dN/dS	Total number of mutations(0-3 years)	Expected nonsynonymous mutations (0-3 years)	Probability of neutral selection	Number of isolates 3-n years	3-n year unique nonSynSNPs	3-n year unique synSNPs	3-n year dN/dS	Total number of mutations (3-n years)	Expected nonsynonymous mutations (3-n years)	Probability of neutral selection	Significant difference between 0-3 and 3-n years (fraction of nonsyn-/synonymous between groups, not dN/dS!!) Barnard's test, two-sided p-value
DK03	P4104	17	136	323	0.140351	459	344.25	2.27383e-92	14	132	321	0.137072	453	339.75	4.30774e-93	3	127	319	0.132706	446	334.5	2.94896e-94	0.87
DK04	P2505	17	15	13	0.384615	28	21	0.0112373	8	14	9	0.518519	23	17.25	0.0963233	9	9	8	0.375	17	12.75	0.0402368	0.64
DK06	P2104	14	65	39	0.555556	104	78	0.0031997	6	46	37	0.414414	83	62.25	8.12078e-05	8	62	38	0.54386	100	75	0.00274614	0.52
DK09	P0804	19	17	20	0.283333	37	27.75	0.000147103	11	14	14	0.333333	28	21	0.00378138	8	12	17	0.235294	29	21.75	0.000121848	0.55
DK12	P1404	10	94	68	0.460784	162	121.5	1.70123e-06	3	88	66	0.444444	154	115.5	9.97851e-07	7	91	60	0.505556	151	113.25	4.78937e-05	0.68
DK13	P0504	14	32	21	0.507937	53	39.75	0.0134156	7	21	17	0.411765	38	28.5	0.00631545	7	25	21	0.396825	46	34.5	0.00186454	0.98
DK14	P3104	13	13	4	1.08333	17	12.75	0.646982	8	10	3	1.11111	13	9.75	0.667398	5	11	4	0.916667	15	11.25	0.538713	0.86
DK15	P1905	12	14	21	0.222222	35	26.25	1.18414e-05	7	10	18	0.185185	28	21	1.29638e-05	5	8	21	0.126984	29	21.75	1.10854e-07	0.54
DK17	P3804	28	20	13	0.512821	33	24.75	0.0484211	15	8	5	0.533333	13	9.75	0.206038	13	18	12	0.5	30	22.5	0.0506583	0.99
DK19	P4103	23	45	14	1.07143	59	44.25	0.638102	11	32	12	0.888889	44	33	0.419909	12	40	14	0.952381	54	40.5	0.489438	0.91
DK19	P7204	7	24	27	0.296296	51	38.25	1.77109e-05	3	14	13	0.358974	27	20.25	0.00777561	4	19	25	0.253333	44	33	6.93672e-06	0.57
DK32	P8203	15	29	13	0.74359	42	31.5	0.23359	7	11	6	0.611111	17	12.75	0.234694	8	23	11	0.69697	34	25.5	0.210555	0.9
DK41	P7604	17	9	4	0.75	13	9.75	0.415747	8	4	4	0.333333	8	6	0.113815	9	8	2	1.33333	10	7.5	0.755975	0.23

## Sheet: Legend
Supplementary Data 2. dN/dS calculations based on SNPs previously called in Marvig et al. (2015) Nature Genetics. Probability of neutral selection is calculated using the function BINOM.DIST() in excel. We have included lineages with isolates older than 3 years and with more than two isolates being 0-3 years or 3-n years (n=total number of years collected from the given patient).
